# Supplementary material for: Cyclin Y Is Expressed in Platelets and Modulates Integrin Outside-in Signaling
Source: Int J Mol Sci. 2020 Nov 3;21(21):8239. doi: 10.3390/ijms21218239 (PMC7662234; doi:10.3390/ijms21218239)
Supplement: Supplementary file 1 [file ijms-21-08239-s001.zip]

Archive with 3 entries (3 files):
- Randriamboavonjy_Supplemental table 1.xlsx
- Supplemental table 2.pdf
- Supplementary Figures.pdf
