# Supplementary material for: Cyclin Y Is Expressed in Platelets and Modulates Integrin Outside-in Signaling
Source: Int J Mol Sci. 2020 Nov 3;21(21):8239. doi: 10.3390/ijms21218239 (PMC7662234; doi:10.3390/ijms21218239)
Supplement: Supplementary file 1 [file ijms-21-08239-s001.zip › Randriamboavonjy_Supplemental table 1.xlsx]

## Sheet: Proteome analysis
Accession	Unique peptides	Description	Healthy Donor 1	Healthy Donor 2	Healthy Donor 3	Healthy Donor 4	Donor Diabetes 1	Donor Diabetes 2	Donor Diabetes 3	Donor Diabetes 4	Donor Diabetes 5	Donor Diabetes 6	Fold change Diabetes/Healthy	log2 Fold change Diabetes/Healthy	p value	p value BH
Q8ND76	2	Cyclin-Y (CCNY_HUMAN)	102000	115000	123000	105000	34600	45200	58700	41700	32800	59500	0.40824	-1.29	1.7e-05	0.030719
Q6NUK1	2	Calcium-binding mitochondrial carrier protein SCaMC-1 (SCMC1_HUMAN)	742000	685000	681000	624000	65700	210000	615000	144000	31900	566000	0.398389	-1.33	0.009945	0.829098
P04080	3	Cystatin-B (CYTB_HUMAN)	2280000	1990000	2400000	1740000	1870000	112000	1810000	67500	1470000	1560000	0.546136	-0.87	0.03828	0.829098
O60331	1	Phosphatidylinositol 4-phosphate 5-kinase type-1 gamma (PI51C_HUMAN)	483000	402000	276000	433000	147000	261000	139000	403000	283000	141000	0.574655	-0.8	0.027268	0.829098
P02787	24	Serotransferrin (TRFE_HUMAN)	39400000	54200000	31700000	50900000	31400000	16700000	36900000	17700000	29600000	27200000	0.603481	-0.73	0.033467	0.829098
P53814	9	Smoothelin (SMTN_HUMAN)	4200000	4670000	4790000	5380000	2010000	2860000	4400000	3240000	1770000	4700000	0.664566	-0.59	0.022696	0.829098
Q9NP79	2	Vacuolar protein sorting-associated protein VTA1 homolog (VTA1_HUMAN)	3730000	3530000	3730000	3110000	1510000	1970000	3190000	2400000	1780000	3440000	0.67565	-0.57	0.014443	0.829098
Q9HAV0	5	Guanine nucleotide-binding protein subunit beta-4 (GBB4_HUMAN)	6070000	6190000	5130000	5860000	3540000	4940000	4500000	5080000	4290000	4270000	0.763297	-0.39	0.003697	0.829098
P52594	2	Arf-GAP domain and FG repeat-containing protein 1 (AGFG1_HUMAN)	1980000	1820000	1840000	1810000	1440000	1380000	1430000	1980000	1550000	1140000	0.79821	-0.33	0.019626	0.829098
P06396	54	Gelsolin (GELS_HUMAN)	2180000000	2180000000	2050000000	2120000000	1580000000	1620000000	2140000000	1710000000	1560000000	1890000000	0.820633	-0.29	0.007908	0.829098
Q16644	2	MAP kinase-activated protein kinase 3 (MAPK3_HUMAN)	2330000	2240000	1990000	2040000	1740000	1740000	1840000	2220000	1570000	1600000	0.830233	-0.27	0.018868	0.829098
O95260	6	Arginyl-tRNA--protein transferase 1 (ATE1_HUMAN)	1950000	1970000	2310000	2260000	1610000	1740000	1990000	1830000	1840000	1790000	0.848057	-0.24	0.031635	0.829098
Q96AX2	3	Ras-related protein Rab-37 (RAB37_HUMAN)	3960000	4840000	4340000	4220000	3570000	3960000	4010000	3380000	3170000	3990000	0.847926	-0.24	0.028316	0.829098
P10301	3	Ras-related protein R-Ras (RRAS_HUMAN)	2610000	2540000	2330000	2390000	2420000	2120000	1960000	1930000	2510000	1900000	0.867275	-0.21	0.032861	0.829098
P12931	18	Proto-oncogene tyrosine-protein kinase Src (SRC_HUMAN)	129000000	139000000	125000000	132000000	112000000	113000000	125000000	118000000	111000000	127000000	0.896508	-0.16	0.011103	0.829098
O00151	29	PDZ and LIM domain protein 1 (PDLI1_HUMAN)	1130000000	1200000000	1100000000	1180000000	1010000000	998000000	1100000000	1050000000	1020000000	1090000000	0.906435	-0.14	0.007816	0.829098
Q9ULV4	34	Coronin-1C (COR1C_HUMAN)	377000000	371000000	375000000	390000000	352000000	335000000	357000000	345000000	340000000	372000000	0.925755	-0.11	0.003638	0.829098
P00558	33	Phosphoglycerate kinase 1 (PGK1_HUMAN)	430000000	449000000	454000000	446000000	502000000	460000000	475000000	452000000	462000000	457000000	1.05228	0.07	0.034702	0.829098
P18669	13	Phosphoglycerate mutase 1 (PGAM1_HUMAN)	54800000	52200000	51300000	52700000	58300000	56700000	56800000	57100000	54700000	53000000	1.06351	0.09	0.015176	0.829098
Q15365	8	Poly(rC)-binding protein 1 (PCBP1_HUMAN)	38300000	40000000	41100000	39900000	42800000	41600000	47800000	40700000	42500000	42700000	1.08014	0.11	0.026104	0.829098
P52209	13	6-phosphogluconate dehydrogenase, decarboxylating (6PGD_HUMAN)	61400000	57400000	56500000	56400000	65600000	62500000	59700000	67000000	61700000	61900000	1.08876	0.12	0.014409	0.829098
P52565	9	Rho GDP-dissociation inhibitor 1 (GDIR1_HUMAN)	45400000	44600000	46400000	43500000	51200000	45700000	47000000	48800000	49800000	49700000	1.08282	0.12	0.006289	0.829098
Q9NQC3	9	Reticulon-4 (RTN4_HUMAN)	172000000	179000000	175000000	177000000	206000000	183000000	186000000	183000000	205000000	185000000	1.08867	0.12	0.017093	0.829098
Q7L576	23	Cytoplasmic FMR1-interacting protein 1 (CYFP1_HUMAN)	45800000	41200000	44800000	42300000	51200000	48200000	44200000	50900000	46600000	46100000	1.09975	0.14	0.024348	0.829098
Q13561	12	Dynactin subunit 2 (DCTN2_HUMAN)	23300000	25100000	22900000	23400000	30600000	24800000	27200000	24200000	26100000	26000000	1.11862	0.16	0.029941	0.829098
P31930	10	Cytochrome b-c1 complex subunit 1, mitochondrial (QCR1_HUMAN)	14600000	16100000	14000000	16000000	16500000	19000000	16500000	16500000	17400000	15900000	1.11807	0.16	0.035045	0.829098
O43633	6	Charged multivesicular body protein 2a (CHM2A_HUMAN)	3460000	3420000	3650000	3970000	3910000	4100000	3770000	4500000	4030000	3980000	1.11678	0.16	0.036328	0.829098
Q13423	22	NAD(P) transhydrogenase, mitochondrial (NNTM_HUMAN)	38200000	39700000	39000000	40600000	45600000	47400000	40100000	49700000	42500000	40200000	1.12381	0.17	0.028602	0.829098
Q9Y2Q3	6	Glutathione S-transferase kappa 1 (GSTK1_HUMAN)	10800000	11700000	12200000	11600000	14300000	13100000	11800000	13400000	11700000	14000000	1.12743	0.17	0.026757	0.829098
P08238	19	Heat shock protein HSP 90-beta (HS90B_HUMAN)	63400000	58800000	62700000	59800000	65700000	75200000	71400000	78100000	62600000	63400000	1.13445	0.18	0.025769	0.829098
P37837	8	Transaldolase (TALDO_HUMAN)	29000000	25200000	29400000	25400000	32500000	29400000	31700000	31800000	27600000	32200000	1.13272	0.18	0.039023	0.829098
Q12907	6	Vesicular integral-membrane protein VIP36 (LMAN2_HUMAN)	8210000	7240000	8460000	7550000	8730000	9440000	8610000	9580000	8210000	8800000	1.13096	0.18	0.026417	0.829098
Q15369	3	Transcription elongation factor B polypeptide 1 (ELOC_HUMAN)	3790000	3200000	3780000	3460000	3930000	3780000	4330000	4510000	3670000	4190000	1.14359	0.19	0.03365	0.829098
Q7KZF4	17	Staphylococcal nuclease domain-containing protein 1 (SND1_HUMAN)	26600000	29600000	31400000	28700000	35700000	36000000	28700000	37300000	30300000	32100000	1.14703	0.2	0.039459	0.829098
O75558	8	Syntaxin-11 (STX11_HUMAN)	28800000	28000000	31300000	30000000	35800000	35400000	31900000	35600000	31700000	33600000	1.15157	0.2	0.003203	0.829098
Q9Y6N5	7	Sulfide:quinone oxidoreductase, mitochondrial (SQRD_HUMAN)	4250000	4540000	4300000	4000000	5430000	5110000	4800000	4640000	4990000	4700000	1.1574	0.21	0.003636	0.829098
Q13217	4	DnaJ homolog subfamily C member 3 (DNJC3_HUMAN)	2610000	2710000	2460000	2840000	2920000	3060000	2780000	3700000	3160000	2780000	1.15505	0.21	0.037333	0.829098
P55160	7	Nck-associated protein 1-like (NCKPL_HUMAN)	4290000	3630000	3380000	3740000	4640000	4540000	3850000	4790000	4550000	4090000	1.17287	0.23	0.035496	0.829098
P14550	8	Alcohol dehydrogenase [NADP(+)] (AK1A1_HUMAN)	4660000	5180000	6040000	5310000	6110000	7120000	5470000	6790000	5990000	6110000	1.18263	0.24	0.03668	0.829098
P53618	11	Coatomer subunit beta (COPB_HUMAN)	6290000	6570000	6860000	5630000	7710000	7300000	6160000	8870000	7900000	7500000	1.195	0.26	0.023771	0.829098
P62136	2	Serine/threonine-protein phosphatase PP1-alpha catalytic subunit (PP1A_HUMAN)	8830000	7600000	9050000	9020000	11400000	10500000	9780000	10500000	9580000	10200000	1.19729	0.26	0.007412	0.829098
P11413	22	Glucose-6-phosphate 1-dehydrogenase (G6PD_HUMAN)	50400000	54100000	55500000	53800000	62400000	70500000	55000000	77600000	59000000	61200000	1.20268	0.27	0.022698	0.829098
P16152	7	Carbonyl reductase [NADPH] 1 (CBR1_HUMAN)	8940000	9240000	9870000	9900000	14100000	10400000	10500000	9930000	12900000	10700000	1.20386	0.27	0.036066	0.829098
Q14643	14	Inositol 1,4,5-trisphosphate receptor type 1 (ITPR1_HUMAN)	6010000	7250000	7960000	6810000	9800000	7730000	8300000	8640000	8750000	7940000	1.21679	0.28	0.024108	0.829098
O00170	3	AH receptor-interacting protein (AIP_HUMAN)	611000	550000	569000	558000	639000	792000	834000	609000	564000	750000	1.22028	0.29	0.03539	0.829098
Q15404	26	Ras suppressor protein 1 (RSU1_HUMAN)	286000000	257000000	307000000	250000000	350000000	324000000	263000000	412000000	372000000	316000000	1.23455	0.3	0.032568	0.829098
Q8N1G4	5	Leucine-rich repeat-containing protein 47 (LRC47_HUMAN)	1540000	1320000	1250000	1410000	1800000	1880000	1790000	1930000	1530000	1280000	1.23309	0.3	0.027978	0.829098
P53597	3	Succinyl-CoA ligase [ADP/GDP-forming] subunit alpha, mitochondrial (SUCA_HUMAN)	3140000	3070000	3720000	3200000	4740000	4370000	3300000	4650000	3500000	3650000	1.22925	0.3	0.035908	0.829098
P49748	16	Very long-chain specific acyl-CoA dehydrogenase, mitochondrial (ACADV_HUMAN)	12200000	10800000	11800000	10600000	16800000	14200000	12000000	15200000	14900000	11700000	1.24523	0.31	0.017691	0.829098
P13797	8	Plastin-3 (PLST_HUMAN)	3980000	4820000	4980000	4760000	5710000	6530000	6080000	6480000	5520000	4210000	1.24164	0.31	0.028067	0.829098
P11233	2	Ras-related protein Ral-A (RALA_HUMAN)	1650000	2010000	1770000	2170000	2040000	2730000	2480000	2300000	2360000	2190000	1.23684	0.31	0.023479	0.829098
Q9Y678	11	Coatomer subunit gamma-1 (COPG1_HUMAN)	9410000	8410000	7580000	7010000	10300000	9630000	8660000	11800000	12300000	8470000	1.25805	0.33	0.03633	0.829098
Q9UBS4	5	DnaJ homolog subfamily B member 11 (DJB11_HUMAN)	4560000	4840000	4090000	4520000	5510000	6770000	6340000	5340000	5450000	4610000	1.2593	0.33	0.012572	0.829098
Q99733	4	Nucleosome assembly protein 1-like 4 (NP1L4_HUMAN)	10300000	9680000	13200000	9570000	15100000	12800000	12500000	12300000	12600000	15400000	1.25848	0.33	0.039139	0.829098
P49588	16	Alanine--tRNA ligase, cytoplasmic (SYAC_HUMAN)	15600000	12300000	13000000	12900000	19800000	16800000	16100000	15500000	20600000	13300000	1.26518	0.34	0.029815	0.829098
P48739	3	Phosphatidylinositol transfer protein beta isoform (PIPNB_HUMAN)	2430000	3000000	3200000	2720000	4070000	3370000	2960000	3570000	4190000	3790000	1.28928	0.37	0.011641	0.829098
P18054	26	Arachidonate 12-lipoxygenase, 12S-type (LOX12_HUMAN)	59300000	48500000	54300000	46700000	82700000	62300000	60200000	64200000	82900000	56300000	1.3046	0.38	0.022464	0.829098
Q86YL5	2	Testis development-related protein (TDRP_HUMAN)	1110000	1050000	1000000	1090000	1390000	1600000	1190000	1370000	1670000	1060000	1.29882	0.38	0.019274	0.829098
P04844	6	Dolichyl-diphosphooligosaccharide--protein glycosyltransferase subunit 2 (RPN2_HUMAN)	4200000	3430000	3120000	3890000	4430000	5970000	4630000	4750000	4960000	4110000	1.31375	0.39	0.012032	0.829098
Q6ZVM7	8	TOM1-like protein 2 (TM1L2_HUMAN)	4920000	4010000	4350000	3280000	6080000	4820000	5180000	6060000	6830000	4250000	1.33736	0.42	0.027295	0.829098
O14617	3	AP-3 complex subunit delta-1 (AP3D1_HUMAN)	1860000	1870000	2030000	1570000	2250000	2200000	2150000	2610000	3200000	2260000	1.33424	0.42	0.013571	0.829098
Q9NR56	3	Muscleblind-like protein 1 (MBNL1_HUMAN)	2920000	2160000	3290000	2440000	4010000	3670000	2710000	3870000	3760000	3790000	1.34505	0.43	0.024025	0.829098
P63208	2	S-phase kinase-associated protein 1 (SKP1_HUMAN)	497000	411000	494000	530000	757000	538000	580000	736000	732000	614000	1.36542	0.45	0.005002	0.829098
Q7Z7H5	1	Transmembrane emp24 domain-containing protein 4 (TMED4_HUMAN)	547000	464000	299000	470000	523000	656000	534000	623000	714000	627000	1.37715	0.46	0.038777	0.829098
Q9BRP8	2	Partner of Y14 and mago (WIBG_HUMAN)	860000	619000	951000	965000	1260000	1090000	1190000	1130000	1310000	1050000	1.38046	0.47	0.018109	0.829098
Q6PL24	3	Protein TMED8 (TMED8_HUMAN)	1210000	1030000	1030000	1030000	1490000	1940000	1520000	1860000	1010000	1250000	1.4062	0.49	0.028715	0.829098
Q9Y4W6	2	AFG3-like protein 2 (AFG32_HUMAN)	123000	167000	165000	186000	297000	227000	211000	192000	179000	267000	1.42798	0.51	0.016613	0.829098
P25398	6	40S ribosomal protein S12 (RS12_HUMAN)	2980000	3210000	3180000	3260000	5210000	5170000	3570000	5790000	4840000	3410000	1.47743	0.56	0.0115	0.829098
Q07812	1	Apoptosis regulator BAX (BAX_HUMAN)	154000	208000	227000	231000	312000	386000	230000	359000	251000	292000	1.4878	0.57	0.010799	0.829098
P07339	6	Cathepsin D (CATD_HUMAN)	6240000	5730000	7090000	5580000	9790000	10800000	7660000	9240000	9780000	7970000	1.49459	0.58	0.000967	0.829098
P42229	3	Signal transducer and activator of transcription 5A (STA5A_HUMAN)	273000	331000	219000	353000	437000	513000	396000	545000	306000	448000	1.49943	0.58	0.012981	0.829098
P01876	5	Ig alpha-1 chain C region (IGHA1_HUMAN)	7510000	6660000	9530000	7320000	13800000	14000000	7200000	14700000	12600000	9340000	1.53965	0.62	0.018409	0.829098
O43776	2	Asparagine--tRNA ligase, cytoplasmic (SYNC_HUMAN)	415000	297000	307000	473000	590000	736000	510000	765000	597000	320000	1.57194	0.65	0.027688	0.829098
P68104	14	Elongation factor 1-alpha 1 (EF1A1_HUMAN)	45500000	40100000	53400000	37400000	89500000	72700000	44300000	72000000	90600000	55500000	1.60469	0.68	0.015023	0.829098
Q15036	1	Sorting nexin-17 (SNX17_HUMAN)	113000	223000	205000	265000	258000	481000	302000	414000	270000	268000	1.64847	0.72	0.03082	0.829098
P57057	2	Glycerol-3-phosphate transporter (GLPT_HUMAN)	283000	512000	449000	580000	945000	866000	554000	872000	733000	615000	1.6758	0.75	0.009848	0.829098
P31323	7	cAMP-dependent protein kinase type II-beta regulatory subunit (KAP3_HUMAN)	8670000	5090000	7440000	4980000	9350000	16000000	9620000	16400000	9630000	8330000	1.76547	0.82	0.02131	0.829098
Q9Y285	1	Phenylalanine--tRNA ligase alpha subunit (SYFA_HUMAN)	59700	78300	117000	50300	116000	187000	65400	118000	167000	154000	1.76307	0.82	0.036953	0.829098
Q6ZRY4	2	RNA-binding protein with multiple splicing 2 (RBPS2_HUMAN)	952000	626000	662000	570000	1440000	1430000	585000	1550000	1200000	1300000	1.78055	0.83	0.011483	0.829098
P13639	5	Elongation factor 2 (EF2_HUMAN)	2870000	1510000	2930000	1450000	5570000	4730000	2700000	5760000	5120000	2660000	2.01979	1.01	0.013048	0.829098
P08865	2	40S ribosomal protein SA (RSSA_HUMAN)	935000	905000	1540000	933000	3070000	2220000	716000	2310000	3000000	1730000	2.01654	1.01	0.027336	0.829098
Q9HC07	1	Transmembrane protein 165 (TM165_HUMAN)	239000	194000	363000	131000	495000	664000	234000	617000	553000	441000	2.16037	1.11	0.009681	0.829098
P30038	3	Delta-1-pyrroline-5-carboxylate dehydrogenase, mitochondrial (AL4A1_HUMAN)	511000	627000	1090000	500000	2980000	2710000	612000	3230000	2730000	657000	3.15714	1.66	0.028315	0.829098
Q96HY6	1	DDRGK domain-containing protein 1 (DDRGK_HUMAN)	0	16300	26300	64200	168000	125000	6410	128000	116000	211000	4.70918	2.24	0.015272	0.829098
Q96FN4	1	Copine-2 (CPNE2_HUMAN)	11000	3130	3450	30800	21900	106000	75100	92100	3980	54000	4.86537	2.28	0.034935	0.829098
P00738	12	Haptoglobin (HPT_HUMAN)	6340000	1810000	5940000	1920000	42900000	26800000	6340000	26600000	39700000	6870000	6.2132	2.63	0.021378	0.829098
P10720	3	Platelet factor 4 variant (PF4V_HUMAN)	6430000	7140000	3690000	7050000	1030000	2350000	7470000	2680000	1160000	3320000	0.493898	-1.02	0.040752	0.846424
Q02218	2	2-oxoglutarate dehydrogenase, mitochondrial (ODO1_HUMAN)	280000	187000	247000	132000	296000	530000	279000	476000	340000	215000	1.68322	0.75	0.042682	0.866588
O43815	4	Striatin (STRN_HUMAN)	1570000	1870000	1420000	1490000	2350000	2550000	1720000	2190000	4350000	4870000	1.89291	0.92	0.042318	0.866588
P02748	2	Complement component C9 (CO9_HUMAN)	294000	216000	436000	260000	584000	429000	305000	525000	761000	383000	1.65119	0.72	0.043248	0.868324
P53634	4	Dipeptidyl peptidase 1 (CATC_HUMAN)	1820000	1920000	1610000	1960000	1720000	1270000	1030000	1350000	1710000	1790000	0.808938	-0.31	0.047866	0.872112
P51149	14	Ras-related protein Rab-7a (RAB7A_HUMAN)	48600000	51300000	53800000	48300000	47400000	47600000	45100000	42400000	45200000	50300000	0.917492	-0.12	0.044775	0.872112
P16615	24	Sarcoplasmic/endoplasmic reticulum calcium ATPase 2 (AT2A2_HUMAN)	57600000	51500000	60700000	54200000	63500000	60500000	63300000	61200000	60300000	65000000	1.1125	0.15	0.044198	0.872112
Q96G03	13	Phosphoglucomutase-2 (PGM2_HUMAN)	15700000	13400000	14800000	12200000	17800000	15900000	14600000	16500000	17700000	15800000	1.16815	0.23	0.047324	0.872112
P00441	4	Superoxide dismutase [Cu-Zn] (SODC_HUMAN)	17700000	21800000	14900000	18000000	24800000	26500000	18700000	19700000	26400000	21100000	1.26335	0.34	0.045965	0.872112
Q9NVG8	1	TBC1 domain family member 13 (TBC13_HUMAN)	554000	432000	367000	341000	619000	588000	611000	647000	468000	476000	1.3416	0.42	0.047252	0.872112
P50416	7	Carnitine O-palmitoyltransferase 1, liver isoform (CPT1A_HUMAN)	7420000	8960000	12100000	8940000	15900000	11900000	8700000	12600000	15700000	12100000	1.37003	0.45	0.046858	0.872112
Q8WUD1	1	Ras-related protein Rab-2B (RAB2B_HUMAN)	481000	381000	516000	482000	945000	746000	477000	1030000	650000	463000	1.54516	0.63	0.045712	0.872112
Q8TCT9	2	Minor histocompatibility antigen H13 (HM13_HUMAN)	125000	221000	427000	323000	556000	407000	426000	390000	491000	553000	1.71715	0.78	0.048263	0.872112
O15194	2	CTD small phosphatase-like protein (CTDSL_HUMAN)	94300	272000	100000	205000	274000	320000	235000	442000	319000	229000	1.80645	0.85	0.045096	0.872112
Q9Y4E8	2	Ubiquitin carboxyl-terminal hydrolase 15 (UBP15_HUMAN)	317000	577000	744000	565000	74400	442000	298000	115000	186000	578000	0.512453	-0.96	0.05856	0.882173
Q14289	1	Protein-tyrosine kinase 2-beta (FAK2_HUMAN)	308000	520000	649000	608000	508000	322000	94600	147000	496000	66900	0.522622	-0.94	0.056637	0.882173
P04217	3	Alpha-1B-glycoprotein (A1BG_HUMAN)	697000	870000	418000	858000	481000	321000	778000	175000	395000	418000	0.602181	-0.73	0.075606	0.882173
Q9NZ08	3	Endoplasmic reticulum aminopeptidase 1 (ERAP1_HUMAN)	1870000	2760000	1940000	2000000	1400000	649000	1390000	641000	1530000	2510000	0.631661	-0.66	0.053913	0.882173
Q86VD1	1	MORC family CW-type zinc finger protein 1 (MORC1_HUMAN)	1850000	1090000	1510000	1120000	805000	574000	372000	1230000	1280000	1060000	0.636864	-0.65	0.07059	0.882173
P27338	15	Amine oxidase [flavin-containing] B (AOFB_HUMAN)	21800000	21500000	23600000	19400000	11500000	15800000	22100000	17300000	11400000	23100000	0.781769	-0.35	0.074697	0.882173
Q9NR12	15	PDZ and LIM domain protein 7 (PDLI7_HUMAN)	95900000	114000000	104000000	122000000	85200000	82600000	119000000	86700000	74100000	97900000	0.834289	-0.26	0.06962	0.882173
Q5VVQ6	2	Ubiquitin thioesterase OTU1 (OTU1_HUMAN)	281000	298000	339000	339000	259000	306000	196000	220000	267000	322000	0.83267	-0.26	0.065782	0.882173
Q16762	7	Thiosulfate sulfurtransferase (THTR_HUMAN)	19500000	23800000	23700000	26300000	17300000	19300000	20500000	20400000	20200000	19900000	0.8403	-0.25	0.070963	0.882173
P50552	33	Vasodilator-stimulated phosphoprotein (VASP_HUMAN)	413000000	421000000	402000000	412000000	387000000	348000000	416000000	373000000	359000000	419000000	0.93123	-0.1	0.063764	0.882173
P11142	33	Heat shock cognate 71 kDa protein (HSP7C_HUMAN)	392000000	392000000	389000000	383000000	391000000	421000000	410000000	421000000	383000000	400000000	1.03942	0.06	0.068869	0.882173
P31150	17	Rab GDP dissociation inhibitor alpha (GDIA_HUMAN)	53700000	51700000	56400000	52600000	54400000	53300000	59600000	59900000	55100000	61100000	1.06779	0.09	0.064377	0.882173
O75390	11	Citrate synthase, mitochondrial (CISY_HUMAN)	29900000	30200000	32300000	30300000	36300000	31300000	31500000	31700000	33900000	31800000	1.06764	0.09	0.071128	0.882173
Q14697	18	Neutral alpha-glucosidase AB (GANAB_HUMAN)	47900000	51900000	51500000	51700000	47900000	57300000	55500000	52400000	56500000	57000000	1.07258	0.1	0.074024	0.882173
P17987	22	T-complex protein 1 subunit alpha (TCPA_HUMAN)	41100000	37600000	42300000	37300000	43300000	46200000	44000000	41300000	40000000	42200000	1.08233	0.12	0.075364	0.882173
P11021	39	78 kDa glucose-regulated protein (GRP78_HUMAN)	496000000	481000000	512000000	481000000	528000000	587000000	518000000	608000000	518000000	488000000	1.09882	0.14	0.051341	0.882173
Q6PJW8	14	Consortin (CNST_HUMAN)	24100000	23800000	22700000	24200000	27900000	25000000	27100000	24100000	30300000	23400000	1.1097	0.15	0.059276	0.882173
P51148	8	Ras-related protein Rab-5C (RAB5C_HUMAN)	10900000	11600000	10700000	12200000	12300000	13100000	12400000	12600000	11000000	14200000	1.11013	0.15	0.052021	0.882173
P37840	6	Alpha-synuclein (SYUA_HUMAN)	124000000	118000000	115000000	122000000	129000000	137000000	129000000	158000000	122000000	120000000	1.10647	0.15	0.074687	0.882173
Q9H910	4	Hematological and neurological expressed 1-like protein (HN1L_HUMAN)	1860000	1680000	2040000	1750000	2290000	1790000	2000000	2200000	2030000	2010000	1.12051	0.16	0.072946	0.882173
P51659	23	Peroxisomal multifunctional enzyme type 2 (DHB4_HUMAN)	37400000	41500000	38800000	40800000	51100000	42900000	45000000	39300000	51200000	40600000	1.13607	0.18	0.052478	0.882173
P48444	7	Coatomer subunit delta (COPD_HUMAN)	6360000	6180000	5670000	5110000	6340000	6710000	6280000	7910000	7130000	5880000	1.15066	0.2	0.064669	0.882173
P26641	14	Elongation factor 1-gamma (EF1G_HUMAN)	47300000	51700000	50000000	51200000	59900000	63400000	49300000	68500000	54100000	51200000	1.15351	0.21	0.053295	0.882173
P45974	9	Ubiquitin carboxyl-terminal hydrolase 5 (UBP5_HUMAN)	5150000	5830000	6730000	5570000	7340000	6440000	5730000	6400000	6990000	7570000	1.15893	0.21	0.073076	0.882173
O75352	2	Mannose-P-dolichol utilization defect 1 protein (MPU1_HUMAN)	2670000	2710000	3280000	2590000	3720000	3240000	3070000	3030000	3220000	3270000	1.15852	0.21	0.058983	0.882173
P12081	5	Histidine--tRNA ligase, cytoplasmic (SYHC_HUMAN)	2060000	2390000	2210000	2380000	2470000	2900000	2420000	3130000	2090000	2810000	1.16667	0.22	0.066046	0.882173
P14324	4	Farnesyl pyrophosphate synthase (FPPS_HUMAN)	10500000	8730000	10600000	8460000	11200000	11900000	10000000	12300000	11200000	9960000	1.15888	0.22	0.066587	0.882173
O95433	3	Activator of 90 kDa heat shock protein ATPase homolog 1 (AHSA1_HUMAN)	754000	724000	693000	708000	760000	996000	717000	750000	867000	1010000	1.18097	0.24	0.056094	0.882173
P05556	34	Integrin beta-1 (ITB1_HUMAN)	226000000	207000000	285000000	225000000	295000000	279000000	255000000	279000000	287000000	288000000	1.18982	0.25	0.071719	0.882173
Q9Y210	1	Short transient receptor potential channel 6 (TRPC6_HUMAN)	1050000	981000	1170000	1080000	1320000	909000	1440000	1150000	1390000	1420000	1.18804	0.25	0.069807	0.882173
Q9Y4L1	25	Hypoxia up-regulated protein 1 (HYOU1_HUMAN)	31900000	26300000	27000000	24600000	31000000	38100000	29900000	38900000	32000000	26600000	1.19308	0.26	0.066893	0.882173
O75915	9	PRA1 family protein 3 (PRAF3_HUMAN)	14300000	17700000	15300000	19600000	21700000	22800000	20700000	18400000	22100000	15200000	1.20478	0.27	0.076292	0.882173
Q96T51	13	RUN and FYVE domain-containing protein 1 (RUFY1_HUMAN)	17200000	18600000	23400000	17700000	21500000	21700000	25600000	23500000	20300000	27600000	1.21543	0.28	0.061467	0.882173
Q8NEU8	11	DCC-interacting protein 13-beta (DP13B_HUMAN)	7140000	5240000	6440000	5130000	8300000	6930000	7570000	6280000	6930000	7470000	1.2103	0.28	0.074442	0.882173
P00505	7	Aspartate aminotransferase, mitochondrial (AATM_HUMAN)	5240000	5920000	5400000	6190000	5680000	9150000	6790000	7220000	6280000	6200000	1.21084	0.28	0.067094	0.882173
O94874	2	E3 UFM1-protein ligase 1 (UFL1_HUMAN)	434000	412000	562000	479000	554000	649000	561000	658000	528000	486000	1.21392	0.28	0.053819	0.882173
Q8IY22	6	C-Maf-inducing protein (CMIP_HUMAN)	3610000	3050000	3590000	3010000	4440000	3400000	4540000	3130000	4950000	3780000	1.2187	0.29	0.064796	0.882173
Q8WY36	1	HMG box transcription factor BBX (BBX_HUMAN)	456000	491000	648000	495000	628000	805000	568000	598000	549000	770000	1.24976	0.32	0.068248	0.882173
Q69YW2	1	Uncharacterized membrane protein C1orf95 (CA095_HUMAN)	1120000	1040000	818000	1100000	780000	1320000	1600000	1320000	1420000	1280000	1.26206	0.34	0.076647	0.882173
O14569	1	Cytochrome b561 domain-containing protein 2 (C56D2_HUMAN)	219000	220000	204000	293000	312000	277000	296000	442000	230000	308000	1.32835	0.41	0.060053	0.882173
P47897	1	Glutamine--tRNA ligase (SYQ_HUMAN)	256000	199000	226000	166000	231000	350000	253000	398000	246000	245000	1.35616	0.44	0.06001	0.882173
O75190	1	DnaJ homolog subfamily B member 6 (DNJB6_HUMAN)	721000	513000	459000	636000	925000	985000	753000	969000	530000	572000	1.35509	0.44	0.076421	0.882173
Q9NWV4	2	UPF0587 protein C1orf123 (CA123_HUMAN)	1020000	1890000	1450000	1750000	1790000	2480000	1940000	2760000	2030000	1490000	1.36279	0.45	0.07601	0.882173
Q15257	3	Serine/threonine-protein phosphatase 2A activator (PTPA_HUMAN)	2740000	1760000	2320000	1260000	3330000	2330000	2360000	2610000	3590000	3060000	1.42574	0.51	0.071701	0.882173
Q13451	5	Peptidyl-prolyl cis-trans isomerase FKBP5 (FKBP5_HUMAN)	1460000	926000	925000	841000	2290000	1280000	1610000	1510000	1540000	1010000	1.48362	0.57	0.057016	0.882173
Q13347	3	Eukaryotic translation initiation factor 3 subunit I (EIF3I_HUMAN)	546000	374000	762000	381000	1000000	775000	674000	776000	828000	548000	1.48683	0.57	0.065017	0.882173
Q96K37	1	Solute carrier family 35 member E1 (S35E1_HUMAN)	540000	461000	801000	438000	900000	923000	415000	867000	777000	1090000	1.47976	0.57	0.063678	0.882173
P26640	1	Valine--tRNA ligase (SYVC_HUMAN)	97700	172000	70200	192000	173000	363000	204000	324000	173000	151000	1.73968	0.8	0.06837	0.882173
P32019	2	Type II inositol 1,4,5-trisphosphate 5-phosphatase (I5P2_HUMAN)	327000	328000	270000	430000	836000	648000	377000	606000	963000	199000	1.78549	0.84	0.07022	0.882173
Q9UPN3	4	Microtubule-actin cross-linking factor 1, isoforms 1/2/3/5 (MACF1_HUMAN)	412000	184000	623000	203000	941000	582000	333000	560000	862000	601000	1.81857	0.86	0.071567	0.882173
P01011	1	Alpha-1-antichymotrypsin (AACT_HUMAN)	92100	9720	165000	70700	264000	147000	218000	60000	174000	289000	2.27542	1.19	0.051781	0.882173
O94925	1	Glutaminase kidney isoform, mitochondrial (GLSK_HUMAN)	46000	0	46700	30500	173000	35000	12700	122000	129000	64500	2.90152	1.54	0.072571	0.882173
Q9C0G6	1	Dynein heavy chain 6, axonemal (DYH6_HUMAN)	69300	212000	8490000	148000	13300000	6730000	154000	7340000	13500000	8600000	3.70911	1.89	0.074083	0.882173
Q8TC26	1	Transmembrane protein 163 (TM163_HUMAN)	0	0	11700	4960	71500	17300	3890	0	52600	80200	9.02321	3.17	0.067071	0.882173
P78559	3	Microtubule-associated protein 1A (MAP1A_HUMAN)	17900	30100	47600	28600	630000	172000	109000	102000	554000	128000	9.09823	3.19	0.051402	0.882173
O95379	1	Tumor necrosis factor alpha-induced protein 8 (TFIP8_HUMAN)	0	0	212	0	44900	0	38900	0	90700	18500	606.918	9.25	0.070519	0.882173
Q96RD7	1	Pannexin-1 (PANX1_HUMAN)	24200	24400	0	16700	0	0	0	0	0	0	0	NA	0.065118	0.882173
O00391	1	Sulfhydryl oxidase 1 (QSOX1_HUMAN)	106000	116000	28400	61300	19600	41600	12100	33100	15600	44200	0.35547	-1.49	0.085788	0.886827
P02774	8	Vitamin D-binding protein (VTDB_HUMAN)	5080000	6380000	2450000	7140000	3210000	1620000	4820000	1590000	3240000	1980000	0.521298	-0.94	0.086631	0.886827
P33176	14	Kinesin-1 heavy chain (KINH_HUMAN)	7530000	8460000	7930000	7930000	8000000	9350000	8250000	9030000	8090000	8590000	1.07399	0.1	0.079883	0.886827
P13489	15	Ribonuclease inhibitor (RINI_HUMAN)	28500000	31500000	32600000	28800000	31000000	34200000	31700000	33300000	31400000	36300000	1.08677	0.12	0.086612	0.886827
O00139	19	Kinesin-like protein KIF2A (KIF2A_HUMAN)	34000000	36600000	40200000	37400000	38100000	44200000	40500000	47200000	36500000	40000000	1.10886	0.15	0.086603	0.886827
Q8NG11	2	Tetraspanin-14 (TSN14_HUMAN)	2460000	2570000	2670000	2620000	2560000	2860000	2610000	2670000	3390000	3210000	1.11757	0.16	0.086674	0.886827
P49411	9	Elongation factor Tu, mitochondrial (EFTU_HUMAN)	16400000	15800000	17700000	14000000	20100000	17200000	15900000	18900000	16800000	19200000	1.1278	0.17	0.088597	0.886827
P14618	52	Pyruvate kinase PKM (KPYM_HUMAN)	881000000	942000000	1120000000	942000000	1080000000	1190000000	897000000	1220000000	1100000000	1190000000	1.14577	0.2	0.082043	0.886827
Q9NVA2	7	Septin-11 (SEP11_HUMAN)	21800000	19500000	25300000	25000000	30000000	25200000	27000000	25700000	24800000	24800000	1.14629	0.2	0.089752	0.886827
P26599	5	Polypyrimidine tract-binding protein 1 (PTBP1_HUMAN)	2580000	2380000	2380000	2210000	2650000	3280000	2560000	3160000	2510000	2270000	1.14695	0.2	0.090325	0.886827
Q9UIB8	6	SLAM family member 5 (SLAF5_HUMAN)	12300000	15400000	14400000	14400000	18600000	18100000	12600000	17100000	17200000	14800000	1.16106	0.22	0.08152	0.886827
P0CG47	8	Polyubiquitin-B (UBB_HUMAN)	105000000	77800000	94900000	78600000	127000000	90500000	99000000	96000000	105000000	126000000	1.20404	0.27	0.088004	0.886827
P11172	1	Uridine 5'-monophosphate synthase (UMPS_HUMAN)	59300	54300	45000	67200	75900	65600	51900	63500	77400	78900	1.21996	0.29	0.08942	0.886827
Q9UJ68	2	Mitochondrial peptide methionine sulfoxide reductase (MSRA_HUMAN)	770000	975000	935000	945000	903000	1430000	1320000	1150000	829000	1070000	1.23255	0.3	0.087544	0.886827
Q8N5K1	3	CDGSH iron-sulfur domain-containing protein 2 (CISD2_HUMAN)	1910000	2590000	2350000	2040000	1990000	3590000	3110000	3180000	2370000	2500000	1.25534	0.33	0.086185	0.886827
Q5SW96	1	Low density lipoprotein receptor adapter protein 1 (ARH_HUMAN)	364000	303000	427000	269000	632000	349000	364000	418000	400000	551000	1.32746	0.41	0.090092	0.886827
O75822	4	Eukaryotic translation initiation factor 3 subunit J (EIF3J_HUMAN)	823000	733000	477000	707000	1050000	1060000	817000	1300000	947000	502000	1.38102	0.47	0.084542	0.886827
Q6FI81	1	Anamorsin (CPIN1_HUMAN)	637000	379000	680000	597000	1080000	921000	441000	845000	806000	666000	1.38363	0.47	0.085262	0.886827
Q6ZSS7	2	Major facilitator superfamily domain-containing protein 6 (MFSD6_HUMAN)	334000	180000	280000	364000	354000	459000	239000	558000	499000	357000	1.41969	0.51	0.08754	0.886827
Q9NZB2	3	Constitutive coactivator of PPAR-gamma-like protein 1 (F120A_HUMAN)	126000	82500	106000	118000	217000	195000	56200	137000	176000	187000	1.49241	0.58	0.078983	0.886827
Q9Y2H0	1	Disks large-associated protein 4 (DLGP4_HUMAN)	76800	105000	170000	89700	124000	170000	111000	221000	178000	184000	1.49188	0.58	0.083295	0.886827
P22307	3	Non-specific lipid-transfer protein (NLTP_HUMAN)	827000	494000	355000	518000	645000	701000	526000	1080000	1260000	831000	1.53236	0.62	0.090652	0.886827
O14828	4	Secretory carrier-associated membrane protein 3 (SCAM3_HUMAN)	854000	945000	738000	1220000	1640000	2060000	1310000	2110000	814000	850000	1.55869	0.64	0.080239	0.886827
P07602	2	Prosaposin (SAP_HUMAN)	87200	349000	78400	187000	339000	513000	285000	380000	378000	154000	1.94698	0.96	0.079175	0.886827
P50579	1	Methionine aminopeptidase 2 (MAP2_HUMAN)	186000	74300	279000	70700	533000	200000	177000	294000	218000	388000	1.97814	0.98	0.082909	0.886827
P02794	2	Ferritin heavy chain (FRIH_HUMAN)	614000	321000	1380000	268000	2270000	923000	445000	1330000	1680000	1620000	2.13395	1.1	0.080978	0.886827
Q9P035	2	Very-long-chain (3R)-3-hydroxyacyl-[acyl-carrier protein] dehydratase 3 (HACD3_HUMAN)	80400	121000	350000	138000	959000	276000	192000	287000	639000	332000	2.59646	1.38	0.079296	0.886827
Q9NQT8	1	Kinesin-like protein KIF13B (KI13B_HUMAN)	0	0	0	6760	0	96500	43700	35400	19500	0	19.2406	4.27	0.090793	0.886827
Q9HD45	4	Transmembrane 9 superfamily member 3 (TM9S3_HUMAN)	1180000	1140000	1370000	1100000	1360000	1780000	1090000	1960000	1320000	1390000	1.23869	0.31	0.091349	0.88746
Q8NBS9	9	Thioredoxin domain-containing protein 5 (TXND5_HUMAN)	20900000	15800000	22700000	15700000	23200000	24700000	20200000	25000000	23500000	21400000	1.22503	0.29	0.091869	0.887739
P02649	7	Apolipoprotein E (APOE_HUMAN)	3630000	1370000	1400000	1770000	4220000	4500000	2440000	5880000	4850000	853000	1.85581	0.89	0.093139	0.895224
Q8N556	2	Actin filament-associated protein 1 (AFAP1_HUMAN)	0	418000	0	436000	1190	0	0	0	0	0	0.000928962	-10.08	0.182129	0.895713
Q03591	2	Complement factor H-related protein 1 (FHR1_HUMAN)	295000	1860000	134000	1690000	7180	0	297000	5660	0	66400	0.0630376	-3.99	0.131205	0.895713
Q96F24	1	Nuclear receptor-binding factor 2 (NRBF2_HUMAN)	17700	284000	0	324000	0	7080	14800	8870	10500	31600	0.0776197	-3.69	0.190735	0.895713
P41236	1	Protein phosphatase inhibitor 2 (IPP2_HUMAN)	3280	20700	16900	3720	0	0	11600	0	6150	2780	0.306876	-1.71	0.186184	0.895713
P04222	1	HLA class I histocompatibility antigen, Cw-3 alpha chain (1C03_HUMAN)	1250000	779000	0	674000	27200	133000	1120000	76300	12000	9620	0.339899	-1.55	0.207816	0.895713
Q6GMV3	1	Putative peptidyl-tRNA hydrolase PTRHD1 (PTRD1_HUMAN)	165000	230000	1930	307000	87600	87500	0	187000	3730	3450	0.349732	-1.52	0.179639	0.895713
P48061	1	Stromal cell-derived factor 1 (SDF1_HUMAN)	210000	253000	61900	310000	28900	39600	279000	35800	46900	56500	0.388629	-1.36	0.101433	0.895713
P00734	5	Prothrombin (THRB_HUMAN)	8140000	4850000	2050000	13300000	2720000	4010000	1940000	4080000	3590000	1260000	0.41402	-1.27	0.18411	0.895713
P58215	2	Lysyl oxidase homolog 3 (LOXL3_HUMAN)	98600	73400	217000	202000	102000	30200	22800	7220	218000	5950	0.435612	-1.2	0.135322	0.895713
Q14192	2	Four and a half LIM domains protein 2 (FHL2_HUMAN)	241000	724000	188000	938000	82200	189000	370000	255000	143000	364000	0.447378	-1.16	0.214054	0.895713
Q3MHD2	1	Protein LSM12 homolog (LSM12_HUMAN)	6210	5600	0	4950	1040	3560	0	933	4870	1250	0.463524	-1.11	0.224537	0.895713
Q8N490	4	Probable hydrolase PNKD (PNKD_HUMAN)	3680000	9650000	1390000	8250000	3370000	2040000	4040000	1720000	3730000	1390000	0.472791	-1.08	0.215339	0.895713
Q7Z6Z7	1	E3 ubiquitin-protein ligase HUWE1 (HUWE1_HUMAN)	18200	12100	30500	42400	12800	31400	5030	14300	11200	2940	0.501744	-0.99	0.162059	0.895713
Q15118	3	[Pyruvate dehydrogenase (acetyl-transferring)] kinase isozyme 1, mitochondrial (PDK1_HUMAN)	1580000	1510000	424000	1660000	181000	245000	2060000	354000	253000	980000	0.524804	-0.93	0.182801	0.895713
P28676	1	Grancalcin (GRAN_HUMAN)	122000	176000	56500	51800	34000	113000	32200	89800	41700	9670	0.525671	-0.93	0.214719	0.895713
P02760	1	Protein AMBP (AMBP_HUMAN)	59000	53000	29500	18900	7740	11700	5300	33300	68300	0	0.525104	-0.93	0.216385	0.895713
P0C7M8	1	C-type lectin domain family 2 member L (CLC2L_HUMAN)	140000	861000	806000	1060000	240000	319000	291000	206000	349000	874000	0.529938	-0.92	0.198391	0.895713
P98171	1	Rho GTPase-activating protein 4 (RHG04_HUMAN)	21200	47100	30400	42200	17000	4390	11700	41100	44600	0	0.562053	-0.83	0.149412	0.895713
P01042	3	Kininogen-1 (KNG1_HUMAN)	1410000	3200000	933000	3070000	1350000	839000	1700000	829000	1320000	1510000	0.584233	-0.77	0.218491	0.895713
Q7Z422	1	SUZ domain-containing protein 1 (SZRD1_HUMAN)	204000	199000	94200	281000	233000	34000	212000	73300	113000	19200	0.586396	-0.77	0.173097	0.895713
P0CG38	3	POTE ankyrin domain family member I (POTEI_HUMAN)	5610000	3600000	2230000	4230000	2100000	2950000	1650000	2730000	2010000	2420000	0.589662	-0.76	0.10254	0.895713
Q9Y6G5	1	COMM domain-containing protein 10 (COMDA_HUMAN)	27500	61600	52300	33300	42100	48900	10700	3720	48700	774	0.591086	-0.76	0.186982	0.895713
P07093	7	Glia-derived nexin (GDN_HUMAN)	6100000	6190000	1670000	6210000	2300000	2580000	7630000	2170000	1970000	1460000	0.598579	-0.74	0.210552	0.895713
Q9UBF2	2	Coatomer subunit gamma-2 (COPG2_HUMAN)	228000	206000	213000	362000	257000	391000	161000	4960	93500	26600	0.617152	-0.7	0.210549	0.895713
Q7L5N1	2	COP9 signalosome complex subunit 6 (CSN6_HUMAN)	245000	407000	130000	262000	71100	198000	170000	220000	226000	83100	0.618263	-0.69	0.183625	0.895713
Q99969	3	Retinoic acid receptor responder protein 2 (RARR2_HUMAN)	10400000	6850000	3800000	6960000	2360000	3430000	11400000	3550000	2350000	3380000	0.630013	-0.67	0.222128	0.895713
P13501	8	C-C motif chemokine 5 (CCL5_HUMAN)	135000000	143000000	51700000	130000000	57000000	70600000	138000000	75800000	46500000	50100000	0.635197	-0.65	0.15453	0.895713
Q06481	2	Amyloid-like protein 2 (APLP2_HUMAN)	129000	201000	124000	131000	165000	18800	89800	44000	148000	95500	0.63943	-0.64	0.112358	0.895713
Q9GZY8	3	Mitochondrial fission factor (MFF_HUMAN)	1500000	1830000	1140000	2280000	669000	1430000	2190000	848000	767000	635000	0.645827	-0.63	0.123621	0.895713
P49795	1	Regulator of G-protein signaling 19 (RGS19_HUMAN)	428000	452000	465000	491000	458000	70700	416000	41700	334000	490000	0.657371	-0.6	0.109315	0.895713
Q969X1	2	Protein lifeguard 3 (LFG3_HUMAN)	12800000	17800000	11500000	21500000	12400000	8810000	11200000	9810000	10100000	11800000	0.672117	-0.57	0.105048	0.895713
P00747	13	Plasminogen (PLMN_HUMAN)	15000000	21500000	9740000	22700000	12700000	11500000	17000000	10400000	12300000	8240000	0.697611	-0.52	0.181995	0.895713
Q12800	1	Alpha-globin transcription factor CP2 (TFCP2_HUMAN)	279000	425000	250000	266000	133000	308000	143000	317000	242000	152000	0.70765	-0.5	0.137772	0.895713
Q9H4G4	2	Golgi-associated plant pathogenesis-related protein 1 (GAPR1_HUMAN)	748000	1030000	1240000	1230000	1040000	305000	563000	435000	917000	1280000	0.712492	-0.49	0.152175	0.895713
Q7Z5P9	1	Mucin-19 (MUC19_HUMAN)	627000	525000	535000	351000	216000	253000	221000	294000	556000	630000	0.709846	-0.49	0.155962	0.895713
P05121	6	Plasminogen activator inhibitor 1 (PAI1_HUMAN)	10500000	8340000	4060000	7290000	4760000	4770000	9700000	4150000	4560000	4420000	0.714585	-0.48	0.230734	0.895713
P02790	2	Hemopexin (HEMO_HUMAN)	787000	1390000	1210000	1460000	1670000	599000	916000	622000	859000	544000	0.716594	-0.48	0.174064	0.895713
Q9Y6D6	2	Brefeldin A-inhibited guanine nucleotide-exchange protein 1 (BIG1_HUMAN)	280000	366000	588000	268000	272000	293000	201000	251000	351000	244000	0.71549	-0.48	0.24806	0.895713
P02766	7	Transthyretin (TTHY_HUMAN)	15000000	13700000	11000000	14500000	12200000	4030000	15100000	5100000	13200000	9770000	0.730627	-0.45	0.115439	0.895713
P16298	1	Serine/threonine-protein phosphatase 2B catalytic subunit beta isoform (PP2BB_HUMAN)	199000	195000	249000	275000	88400	276000	239000	209000	70200	134000	0.738272	-0.44	0.168939	0.895713
Q6ZUX7	2	Lipoma HMGIC fusion partner-like 2 protein (LHPL2_HUMAN)	3320000	3660000	1670000	3050000	2070000	1970000	3140000	2010000	2350000	1500000	0.74302	-0.43	0.191064	0.895713
P17174	3	Aspartate aminotransferase, cytoplasmic (AATC_HUMAN)	514000	710000	402000	762000	493000	450000	450000	547000	373000	362000	0.74679	-0.42	0.170623	0.895713
O94903	1	Proline synthase co-transcribed bacterial homolog protein (PROSC_HUMAN)	213000	214000	198000	196000	113000	219000	130000	238000	88800	140000	0.754202	-0.41	0.095196	0.895713
Q92835	1	Phosphatidylinositol 3,4,5-trisphosphate 5-phosphatase 1 (SHIP1_HUMAN)	58100	61400	63600	66500	32000	47400	67300	83700	16400	36900	0.757746	-0.4	0.194558	0.895713
Q9NZQ3	5	NCK-interacting protein with SH3 domain (SPN90_HUMAN)	1520000	2590000	2230000	2110000	1240000	1510000	1900000	1940000	915000	2310000	0.774359	-0.37	0.159501	0.895713
O94929	1	Actin-binding LIM protein 3 (ABLM3_HUMAN)	1880000	1350000	2140000	1360000	1220000	789000	748000	1420000	1570000	2120000	0.779297	-0.36	0.235102	0.895713
P16949	3	Stathmin (STMN1_HUMAN)	1140000	1190000	1320000	1250000	840000	945000	803000	1070000	632000	1530000	0.791837	-0.34	0.100625	0.895713
P61019	3	Ras-related protein Rab-2A (RAB2A_HUMAN)	403000	593000	349000	488000	196000	505000	507000	338000	404000	217000	0.788143	-0.34	0.242614	0.895713
Q15382	2	GTP-binding protein Rheb (RHEB_HUMAN)	1430000	1540000	2110000	1570000	1020000	1380000	1260000	1310000	984000	1960000	0.793383	-0.34	0.141295	0.895713
Q9UFN0	5	Protein NipSnap homolog 3A (NPS3A_HUMAN)	2520000	3890000	2330000	3890000	2690000	2600000	2350000	2590000	2060000	2750000	0.793877	-0.33	0.223305	0.895713
Q96JJ7	1	Protein disulfide-isomerase TMX3 (TMX3_HUMAN)	920000	589000	999000	837000	520000	515000	486000	766000	628000	1100000	0.800199	-0.32	0.239096	0.895713
O60488	2	Long-chain-fatty-acid--CoA ligase 4 (ACSL4_HUMAN)	488000	573000	333000	570000	450000	359000	590000	321000	334000	327000	0.808215	-0.31	0.229362	0.895713
Q9Y3C5	1	RING finger protein 11 (RNF11_HUMAN)	288000	488000	355000	459000	315000	312000	398000	343000	225000	336000	0.808805	-0.31	0.206938	0.895713
P43119	1	Prostacyclin receptor (PI2R_HUMAN)	651000	469000	576000	547000	333000	632000	395000	566000	421000	380000	0.810522	-0.3	0.119275	0.895713
O00505	1	Importin subunit alpha-4 (IMA4_HUMAN)	713000	889000	1220000	1070000	664000	744000	732000	645000	825000	1110000	0.808496	-0.3	0.208753	0.895713
O43852	9	Calumenin (CALU_HUMAN)	37100000	30100000	21900000	31100000	20200000	24100000	31200000	26000000	21600000	24200000	0.816972	-0.29	0.18316	0.895713
Q14019	11	Coactosin-like protein (COTL1_HUMAN)	38100000	42200000	28700000	42000000	22900000	34800000	37800000	35400000	23400000	32800000	0.826049	-0.28	0.157563	0.895713
Q7L9L4	2	MOB kinase activator 1B (MOB1B_HUMAN)	6570000	4950000	4660000	5000000	4650000	3180000	4400000	4170000	4350000	5330000	0.8209	-0.28	0.121183	0.895713
Q96RI0	1	Proteinase-activated receptor 4 (PAR4_HUMAN)	1380000	1390000	1390000	1810000	1520000	1040000	1340000	1050000	778000	1650000	0.823897	-0.28	0.1639	0.895713
O43294	14	Transforming growth factor beta-1-induced transcript 1 protein (TGFI1_HUMAN)	42700000	53000000	33300000	47100000	27500000	43100000	44700000	39600000	31600000	32500000	0.829074	-0.27	0.186746	0.895713
Q9BW04	9	Specifically androgen-regulated gene protein (SARG_HUMAN)	7230000	7680000	6050000	8410000	6340000	4690000	7610000	6240000	6740000	4950000	0.830099	-0.27	0.103616	0.895713
P12259	47	Coagulation factor V (FA5_HUMAN)	97100000	148000000	107000000	150000000	120000000	93200000	114000000	90300000	111000000	103000000	0.838478	-0.25	0.24193	0.895713
Q04759	3	Protein kinase C theta type (KPCT_HUMAN)	989000	729000	1010000	751000	689000	826000	768000	668000	525000	916000	0.841621	-0.25	0.191217	0.895713
Q6NVY1	1	3-hydroxyisobutyryl-CoA hydrolase, mitochondrial (HIBCH_HUMAN)	894000	982000	1210000	1180000	791000	752000	998000	945000	668000	1200000	0.836693	-0.25	0.159323	0.895713
P61073	1	C-X-C chemokine receptor type 4 (CXCR4_HUMAN)	2440000	2100000	1910000	1570000	1660000	1600000	2130000	1690000	1120000	1920000	0.84123	-0.25	0.216239	0.895713
P40197	20	Platelet glycoprotein V (GPV_HUMAN)	215000000	257000000	174000000	243000000	184000000	194000000	218000000	182000000	183000000	169000000	0.847394	-0.24	0.160826	0.895713
Q9H9B4	1	Sideroflexin-1 (SFXN1_HUMAN)	742000	522000	697000	644000	696000	513000	505000	707000	390000	509000	0.849648	-0.24	0.196203	0.895713
O75923	1	Dysferlin (DYSF_HUMAN)	4600000	4350000	5220000	4240000	3220000	2690000	4840000	2620000	4570000	5410000	0.845555	-0.24	0.228716	0.895713
P09493	15	Tropomyosin alpha-1 chain (TPM1_HUMAN)	144000000	164000000	173000000	152000000	119000000	112000000	149000000	125000000	132000000	180000000	0.860453	-0.22	0.10522	0.895713
Q13637	8	Ras-related protein Rab-32 (RAB32_HUMAN)	9310000	7560000	7030000	7300000	7180000	6160000	7660000	5510000	6510000	7060000	0.85641	-0.22	0.120712	0.895713
Q9Y3B3	2	Transmembrane emp24 domain-containing protein 7 (TMED7_HUMAN)	2460000	2360000	1720000	2100000	1450000	2400000	2020000	2090000	1530000	1650000	0.859568	-0.22	0.214989	0.895713
Q16555	17	Dihydropyrimidinase-related protein 2 (DPYL2_HUMAN)	40400000	42000000	38600000	39100000	37900000	26300000	39400000	24900000	39400000	40000000	0.865709	-0.21	0.122589	0.895713
Q9NR31	10	GTP-binding protein SAR1a (SAR1A_HUMAN)	15700000	15800000	11400000	15300000	11400000	14000000	14300000	13600000	12000000	10200000	0.864834	-0.21	0.180703	0.895713
P62333	6	26S protease regulatory subunit 10B (PRS10_HUMAN)	2680000	2810000	3320000	3320000	2760000	2450000	2440000	3160000	2180000	2800000	0.867821	-0.2	0.111812	0.895713
Q5SQ64	12	Lymphocyte antigen 6 complex locus protein G6f (LY66F_HUMAN)	38800000	53000000	40700000	50500000	35200000	44300000	46500000	44700000	32000000	38200000	0.877596	-0.19	0.23835	0.895713
Q9HAB8	1	Phosphopantothenate--cysteine ligase (PPCS_HUMAN)	1260000	1110000	1410000	1370000	1010000	834000	992000	1040000	1390000	1480000	0.873269	-0.19	0.227712	0.895713
P08107	17	Heat shock 70 kDa protein 1A/1B (HSP71_HUMAN)	70200000	83100000	60500000	78600000	64600000	64800000	72800000	65100000	63400000	57400000	0.884861	-0.18	0.192988	0.895713
P34932	8	Heat shock 70 kDa protein 4 (HSP74_HUMAN)	8010000	9680000	10800000	8460000	7880000	7620000	6680000	7550000	9200000	9930000	0.881552	-0.18	0.21491	0.895713
Q96AP7	7	Endothelial cell-selective adhesion molecule (ESAM_HUMAN)	37000000	45900000	36500000	49100000	37500000	38500000	36900000	40300000	39600000	32400000	0.890999	-0.17	0.248179	0.895713
P43034	5	Platelet-activating factor acetylhydrolase IB subunit alpha (LIS1_HUMAN)	6780000	6240000	6110000	5670000	4830000	5750000	5410000	6950000	4110000	6090000	0.89086	-0.17	0.1867	0.895713
P17612	5	cAMP-dependent protein kinase catalytic subunit alpha (KAPCA_HUMAN)	4690000	4820000	5250000	4350000	3470000	5000000	4640000	4990000	3460000	4170000	0.89761	-0.16	0.190546	0.895713
Q5T5C0	3	Syntaxin-binding protein 5 (STXB5_HUMAN)	1270000	1500000	1570000	1650000	1130000	1360000	1570000	1120000	1210000	1640000	0.893712	-0.16	0.232686	0.895713
Q9Y2X7	3	ARF GTPase-activating protein GIT1 (GIT1_HUMAN)	1640000	2010000	2320000	1920000	1750000	1640000	1590000	1670000	1880000	2040000	0.893114	-0.16	0.24336	0.895713
P25325	10	3-mercaptopyruvate sulfurtransferase (THTM_HUMAN)	9650000	11800000	12900000	12100000	11400000	9100000	10100000	9910000	10700000	11600000	0.901471	-0.15	0.206627	0.895713
P17858	8	6-phosphofructokinase, liver type (K6PL_HUMAN)	7180000	6910000	7720000	6910000	4860000	7530000	6540000	7360000	5160000	7290000	0.899257	-0.15	0.206644	0.895713
Q93052	6	Lipoma-preferred partner (LPP_HUMAN)	5430000	5230000	5340000	6000000	4080000	5260000	6090000	5510000	3970000	4850000	0.901818	-0.15	0.197169	0.895713
P46976	3	Glycogenin-1 (GLYG_HUMAN)	2790000	3330000	2810000	3260000	3160000	2310000	3160000	2560000	2580000	2750000	0.903473	-0.15	0.183666	0.895713
O75608	3	Acyl-protein thioesterase 1 (LYPA1_HUMAN)	6250000	5440000	4720000	5040000	4720000	5670000	4680000	4790000	4310000	4780000	0.899767	-0.15	0.218044	0.895713
P53582	2	Methionine aminopeptidase 1 (MAP11_HUMAN)	258000	260000	242000	273000	237000	236000	181000	220000	281000	236000	0.897709	-0.15	0.116219	0.895713
P61106	10	Ras-related protein Rab-14 (RAB14_HUMAN)	59200000	57500000	51900000	53200000	39600000	53500000	49900000	61500000	48600000	49100000	0.908326	-0.14	0.175684	0.895713
Q16539	9	Mitogen-activated protein kinase 14 (MK14_HUMAN)	11300000	11600000	9610000	11000000	9560000	10200000	9490000	10500000	9080000	10200000	0.904466	-0.14	0.0973	0.895713
P09543	7	2',3'-cyclic-nucleotide 3'-phosphodiesterase (CN37_HUMAN)	2710000	2400000	2490000	2470000	2210000	1940000	1940000	2110000	2670000	2890000	0.910957	-0.14	0.231524	0.895713
Q9UBC2	10	Epidermal growth factor receptor substrate 15-like 1 (EP15R_HUMAN)	7130000	7890000	8650000	6940000	6790000	8080000	6680000	7480000	6160000	6830000	0.915169	-0.13	0.225315	0.895713
Q96IU4	6	Alpha/beta hydrolase domain-containing protein 14B (ABHEB_HUMAN)	13000000	12200000	10900000	13200000	10200000	12100000	13000000	12300000	9400000	10800000	0.916836	-0.13	0.219253	0.895713
P10768	6	S-formylglutathione hydrolase (ESTD_HUMAN)	16900000	18400000	16300000	17500000	14600000	17400000	17100000	17800000	12200000	16500000	0.922335	-0.12	0.205128	0.895713
O76003	5	Glutaredoxin-3 (GLRX3_HUMAN)	2700000	2520000	2550000	2320000	2250000	2540000	1920000	2740000	2090000	2350000	0.91774	-0.12	0.19698	0.895713
P50995	10	Annexin A11 (ANX11_HUMAN)	15700000	16400000	15400000	15000000	15000000	13000000	14500000	12400000	15500000	16600000	0.928	-0.11	0.157472	0.895713
Q08722	3	Leukocyte surface antigen CD47 (CD47_HUMAN)	33700000	32700000	35600000	34400000	29000000	32400000	30300000	33200000	27600000	37000000	0.926197	-0.11	0.138589	0.895713
P43487	3	Ran-specific GTPase-activating protein (RANG_HUMAN)	6890000	5930000	6670000	6230000	5910000	5910000	5910000	6540000	6010000	5790000	0.93494	-0.1	0.149992	0.895713
Q27J81	30	Inverted formin-2 (INF2_HUMAN)	68700000	74500000	80700000	72300000	62400000	66600000	74100000	70900000	66200000	76400000	0.937655	-0.09	0.202942	0.895713
P07948	11	Tyrosine-protein kinase Lyn (LYN_HUMAN)	23000000	24700000	25900000	23400000	22500000	23000000	23100000	21900000	21600000	25100000	0.942955	-0.09	0.14091	0.895713
P22392	6	Nucleoside diphosphate kinase B (NDKB_HUMAN)	31900000	30600000	31000000	31500000	32000000	29900000	31200000	27600000	25500000	29800000	0.938667	-0.09	0.110186	0.895713
O43665	5	Regulator of G-protein signaling 10 (RGS10_HUMAN)	11000000	9330000	9540000	9450000	9170000	8710000	9140000	9390000	9710000	9100000	0.93625	-0.09	0.208873	0.895713
O43707	39	Alpha-actinin-4 (ACTN4_HUMAN)	196000000	192000000	202000000	202000000	174000000	185000000	209000000	197000000	172000000	190000000	0.948653	-0.08	0.146574	0.895713
P29350	20	Tyrosine-protein phosphatase non-receptor type 6 (PTN6_HUMAN)	53900000	47200000	49500000	48100000	47300000	45500000	47900000	45100000	47400000	48300000	0.944472	-0.08	0.158771	0.895713
P18206	145	Vinculin (VINC_HUMAN)	5170000000	5030000000	5190000000	5000000000	4740000000	4660000000	5280000000	4900000000	4420000000	5310000000	0.958313	-0.06	0.214586	0.895713
Q5JSH3	21	WD repeat-containing protein 44 (WDR44_HUMAN)	33400000	30400000	33900000	31700000	35900000	30200000	34900000	32700000	33800000	35100000	1.04379	0.06	0.243496	0.895713
P50991	16	T-complex protein 1 subunit delta (TCPD_HUMAN)	38700000	39700000	40900000	38000000	39900000	42800000	40200000	42100000	40200000	39900000	1.03878	0.06	0.109127	0.895713
O75083	33	WD repeat-containing protein 1 (WDR1_HUMAN)	527000000	481000000	532000000	500000000	559000000	529000000	537000000	502000000	536000000	547000000	1.04902	0.07	0.128126	0.895713
P61158	24	Actin-related protein 3 (ARP3_HUMAN)	172000000	184000000	192000000	183000000	195000000	198000000	186000000	190000000	182000000	197000000	1.04697	0.07	0.135272	0.895713
O95336	6	6-phosphogluconolactonase (6PGL_HUMAN)	16800000	17700000	19000000	18200000	19500000	19100000	20700000	17400000	17700000	18600000	1.05067	0.07	0.221711	0.895713
P31948	23	Stress-induced-phosphoprotein 1 (STIP1_HUMAN)	49400000	48100000	50800000	48800000	52800000	52500000	55000000	57400000	44100000	51700000	1.06038	0.08	0.177948	0.895713
P07900	19	Heat shock protein HSP 90-alpha (HS90A_HUMAN)	105000000	96300000	104000000	93400000	95200000	107000000	108000000	120000000	98400000	103000000	1.0561	0.08	0.24777	0.895713
P06744	18	Glucose-6-phosphate isomerase (G6PI_HUMAN)	58300000	58800000	54700000	54700000	58600000	62200000	64200000	62000000	57200000	54800000	1.05666	0.08	0.118331	0.895713
O14672	12	Disintegrin and metalloproteinase domain-containing protein 10 (ADA10_HUMAN)	27400000	24700000	30100000	26900000	30500000	29500000	27400000	30700000	29800000	28000000	1.07485	0.1	0.173279	0.895713
P00367	12	Glutamate dehydrogenase 1, mitochondrial (DHE3_HUMAN)	17000000	15900000	17200000	15700000	16100000	19600000	15300000	19500000	16000000	19000000	1.0689	0.1	0.241111	0.895713
P21796	6	Voltage-dependent anion-selective channel protein 1 (VDAC1_HUMAN)	14400000	14900000	12700000	14100000	13800000	17400000	13800000	15600000	13900000	15700000	1.0719	0.1	0.242959	0.895713
P27797	23	Calreticulin (CALR_HUMAN)	308000000	269000000	300000000	263000000	308000000	319000000	278000000	327000000	319000000	290000000	1.07661	0.11	0.166933	0.895713
P48643	22	T-complex protein 1 subunit epsilon (TCPE_HUMAN)	41100000	36500000	34200000	34800000	38700000	39100000	40100000	42300000	39600000	37000000	1.07685	0.11	0.173344	0.895713
Q9P0L0	10	Vesicle-associated membrane protein-associated protein A (VAPA_HUMAN)	24000000	24800000	29300000	24700000	25600000	25800000	28300000	27700000	27200000	31900000	1.07977	0.11	0.223214	0.895713
Q96CW1	4	AP-2 complex subunit mu (AP2M1_HUMAN)	2490000	2410000	2310000	2500000	2150000	2480000	2870000	2890000	2720000	2620000	1.07999	0.11	0.155165	0.895713
P04843	16	Dolichyl-diphosphooligosaccharide--protein glycosyltransferase subunit 1 (RPN1_HUMAN)	23000000	24600000	24400000	24800000	25700000	29500000	24100000	29400000	24100000	25300000	1.08884	0.12	0.098336	0.895713
P35606	7	Coatomer subunit beta' (COPB2_HUMAN)	7710000	7280000	7520000	6250000	8190000	8250000	6660000	7270000	8500000	8130000	1.08948	0.12	0.185411	0.895713
Q93084	34	Sarcoplasmic/endoplasmic reticulum calcium ATPase 3 (AT2A3_HUMAN)	234000000	250000000	298000000	242000000	276000000	281000000	234000000	292000000	282000000	310000000	1.09049	0.13	0.236308	0.895713
P50851	29	Lipopolysaccharide-responsive and beige-like anchor protein (LRBA_HUMAN)	36400000	34800000	40100000	31300000	39000000	40200000	36500000	40300000	37900000	39700000	1.0921	0.13	0.167965	0.895713
Q13094	13	Lymphocyte cytosolic protein 2 (LCP2_HUMAN)	21800000	24400000	21800000	24400000	29900000	23000000	23300000	24100000	26400000	24800000	1.09307	0.13	0.134702	0.895713
P11586	13	C-1-tetrahydrofolate synthase, cytoplasmic (C1TC_HUMAN)	7670000	6710000	6380000	6480000	8250000	7880000	6590000	8560000	6280000	7180000	1.09496	0.13	0.211695	0.895713
P36542	6	ATP synthase subunit gamma, mitochondrial (ATPG_HUMAN)	11700000	13900000	13300000	12300000	13400000	16100000	12800000	12200000	15700000	14000000	1.09635	0.13	0.180001	0.895713
Q15027	1	Arf-GAP with coiled-coil, ANK repeat and PH domain-containing protein 1 (ACAP1_HUMAN)	50000000	48100000	56800000	47300000	60500000	55000000	54200000	56400000	49700000	57100000	1.09759	0.13	0.109771	0.895713
P23284	16	Peptidyl-prolyl cis-trans isomerase B (PPIB_HUMAN)	103000000	94500000	85100000	84800000	93600000	100000000	121000000	104000000	94900000	92000000	1.09871	0.14	0.170837	0.895713
O75791	11	GRB2-related adapter protein 2 (GRAP2_HUMAN)	13900000	12100000	14700000	12200000	14900000	13300000	11500000	14900000	16100000	16900000	1.10397	0.14	0.216746	0.895713
P00492	6	Hypoxanthine-guanine phosphoribosyltransferase (HPRT_HUMAN)	5920000	7210000	7410000	6950000	7480000	7990000	7470000	7700000	6600000	8210000	1.10222	0.14	0.135143	0.895713
P61952	6	Guanine nucleotide-binding protein G(I)/G(S)/G(O) subunit gamma-11 (GBG11_HUMAN)	16000000	15000000	18700000	16600000	20500000	17000000	16800000	19400000	17700000	18200000	1.10206	0.14	0.137073	0.895713
Q96QS1	5	Tetraspanin-32 (TSN32_HUMAN)	2720000	2630000	3020000	2440000	2750000	3290000	2650000	2950000	3110000	3160000	1.10453	0.14	0.118777	0.895713
P51809	3	Vesicle-associated membrane protein 7 (VAMP7_HUMAN)	1280000	1560000	1450000	1330000	1290000	1570000	1700000	1690000	1250000	1780000	1.10083	0.14	0.234117	0.895713
P30049	2	ATP synthase subunit delta, mitochondrial (ATPD_HUMAN)	15100000	16500000	18200000	19100000	17700000	16100000	18600000	20200000	19300000	22200000	1.10402	0.14	0.188221	0.895713
Q8WUW1	1	Protein BRICK1 (BRK1_HUMAN)	2960000	3790000	3900000	3500000	3790000	3680000	3750000	3980000	3890000	4230000	1.0987	0.14	0.195085	0.895713
P07237	32	Protein disulfide-isomerase (PDIA1_HUMAN)	184000000	165000000	199000000	164000000	185000000	205000000	172000000	219000000	202000000	199000000	1.10674	0.15	0.125521	0.895713
O00299	15	Chloride intracellular channel protein 1 (CLIC1_HUMAN)	230000000	216000000	186000000	176000000	225000000	216000000	236000000	258000000	238000000	172000000	1.10974	0.15	0.245595	0.895713
Q06830	13	Peroxiredoxin-1 (PRDX1_HUMAN)	36100000	33500000	30100000	35200000	35500000	44200000	36200000	43300000	33400000	31400000	1.10699	0.15	0.192365	0.895713
Q8IZP0	9	Abl interactor 1 (ABI1_HUMAN)	17100000	14300000	14600000	14000000	16400000	17800000	15700000	16300000	17700000	15600000	1.10556	0.15	0.107648	0.895713
Q16543	8	Hsp90 co-chaperone Cdc37 (CDC37_HUMAN)	8100000	7970000	10000000	8250000	9380000	9720000	6960000	11000000	10200000	9920000	1.11072	0.15	0.234385	0.895713
Q9HB71	8	Calcyclin-binding protein (CYBP_HUMAN)	9760000	9680000	10500000	10800000	9830000	12200000	10200000	14900000	10600000	10000000	1.10833	0.15	0.235851	0.895713
Q14165	7	Malectin (MLEC_HUMAN)	17100000	15600000	19900000	15600000	18800000	21400000	15300000	22200000	17500000	18600000	1.11241	0.15	0.226484	0.895713
P61006	6	Ras-related protein Rab-8A (RAB8A_HUMAN)	21700000	17200000	18900000	16600000	17200000	22400000	19800000	23700000	18300000	22400000	1.10932	0.15	0.22799	0.895713
O14980	5	Exportin-1 (XPO1_HUMAN)	1590000	1860000	1570000	1610000	1560000	2190000	1930000	2100000	1900000	1400000	1.11413	0.15	0.230439	0.895713
O00232	3	26S proteasome non-ATPase regulatory subunit 12 (PSD12_HUMAN)	1570000	1370000	1400000	1550000	1900000	1590000	1410000	1780000	1500000	1620000	1.10922	0.15	0.104833	0.895713
Q9ULC4	3	Malignant T-cell-amplified sequence 1 (MCTS1_HUMAN)	1130000	888000	1030000	964000	1160000	918000	1070000	1140000	1080000	1340000	1.11466	0.15	0.179486	0.895713
Q9H0U3	2	Magnesium transporter protein 1 (MAGT1_HUMAN)	3300000	3400000	4110000	3740000	3900000	4190000	4110000	4590000	3240000	4210000	1.11065	0.15	0.160342	0.895713
P30101	44	Protein disulfide-isomerase A3 (PDIA3_HUMAN)	477000000	438000000	561000000	459000000	575000000	519000000	497000000	564000000	542000000	554000000	1.12007	0.16	0.116893	0.895713
P12429	13	Annexin A3 (ANXA3_HUMAN)	17200000	15000000	17000000	15100000	17700000	15200000	19200000	15600000	20400000	19400000	1.11457	0.16	0.114165	0.895713
P09104	11	Gamma-enolase (ENOG_HUMAN)	13500000	15400000	17500000	15800000	19600000	16300000	14000000	16000000	20700000	17700000	1.1179	0.16	0.189038	0.895713
P35611	8	Alpha-adducin (ADDA_HUMAN)	5880000	6620000	6840000	6890000	7950000	7050000	5710000	8670000	7200000	7360000	1.11679	0.16	0.142266	0.895713
P28838	8	Cytosol aminopeptidase (AMPL_HUMAN)	6940000	6930000	8710000	7340000	9440000	9110000	6800000	9410000	7440000	8070000	1.1201	0.16	0.18658	0.895713
P62495	7	Eukaryotic peptide chain release factor subunit 1 (ERF1_HUMAN)	2770000	2490000	2660000	2770000	3160000	3480000	3020000	3150000	2740000	2390000	1.1188	0.16	0.102093	0.895713
P40763	7	Signal transducer and activator of transcription 3 (STAT3_HUMAN)	5440000	6790000	7470000	6320000	7320000	7780000	6130000	7610000	7100000	7730000	1.11888	0.16	0.1754	0.895713
Q99714	6	3-hydroxyacyl-CoA dehydrogenase type-2 (HCD2_HUMAN)	4970000	5620000	4750000	5370000	6290000	6900000	6040000	6060000	4810000	4680000	1.11959	0.16	0.170417	0.895713
P62873	6	Guanine nucleotide-binding protein G(I)/G(S)/G(T) subunit beta-1 (GBB1_HUMAN)	34100000	32400000	43700000	38800000	47400000	43100000	36700000	41900000	41200000	40400000	1.1217	0.16	0.185132	0.895713
P14174	4	Macrophage migration inhibitory factor (MIF_HUMAN)	30100000	27300000	25500000	26500000	27500000	33800000	34100000	34800000	26000000	27200000	1.11761	0.16	0.140919	0.895713
Q04837	3	Single-stranded DNA-binding protein, mitochondrial (SSBP_HUMAN)	5140000	4700000	6340000	4820000	6580000	5380000	5260000	5470000	5870000	6560000	1.11492	0.16	0.230232	0.895713
P16284	34	Platelet endothelial cell adhesion molecule (PECA1_HUMAN)	167000000	135000000	169000000	141000000	198000000	173000000	160000000	169000000	185000000	150000000	1.12745	0.17	0.131573	0.895713
P54727	9	UV excision repair protein RAD23 homolog B (RD23B_HUMAN)	19000000	16100000	19600000	16300000	20200000	18600000	19200000	19200000	21200000	21000000	1.12113	0.17	0.094958	0.895713
P61978	8	Heterogeneous nuclear ribonucleoprotein K (HNRPK_HUMAN)	5280000	5520000	6490000	5580000	6840000	6000000	6110000	5530000	7670000	6360000	1.12258	0.17	0.121432	0.895713
P35914	6	Hydroxymethylglutaryl-CoA lyase, mitochondrial (HMGCL_HUMAN)	2860000	2740000	2680000	2610000	2610000	3420000	3100000	3510000	2530000	3150000	1.12152	0.17	0.106818	0.895713
Q9UKY7	4	Protein CDV3 homolog (CDV3_HUMAN)	10700000	14100000	12400000	13100000	13400000	13600000	14800000	16300000	12500000	14200000	1.12392	0.17	0.135461	0.895713
Q5JSP0	2	FYVE, RhoGEF and PH domain-containing protein 3 (FGD3_HUMAN)	427000	572000	411000	482000	507000	464000	567000	590000	499000	558000	1.12227	0.17	0.224974	0.895713
P53621	16	Coatomer subunit alpha (COPA_HUMAN)	11300000	11700000	9670000	12200000	11900000	14800000	12300000	14700000	12500000	9810000	1.12934	0.18	0.163772	0.895713
P00338	15	L-lactate dehydrogenase A chain (LDHA_HUMAN)	179000000	164000000	186000000	159000000	230000000	192000000	156000000	180000000	206000000	207000000	1.13469	0.18	0.100246	0.895713
Q13162	8	Peroxiredoxin-4 (PRDX4_HUMAN)	13900000	14700000	13900000	13800000	14000000	19000000	14800000	18500000	14300000	14700000	1.12848	0.18	0.105112	0.895713
P24666	6	Low molecular weight phosphotyrosine protein phosphatase (PPAC_HUMAN)	3460000	3420000	4220000	3720000	4790000	3880000	3710000	4130000	3800000	4810000	1.13	0.18	0.118146	0.895713
Q15836	5	Vesicle-associated membrane protein 3 (VAMP3_HUMAN)	15900000	16400000	21200000	16500000	15000000	21900000	17300000	23800000	20600000	20000000	1.12952	0.18	0.239939	0.895713
P62879	3	Guanine nucleotide-binding protein G(I)/G(S)/G(T) subunit beta-2 (GBB2_HUMAN)	8140000	6710000	7030000	8530000	8530000	7490000	10800000	8690000	8880000	7370000	1.13471	0.18	0.163638	0.895713
Q5VWZ2	1	Lysophospholipase-like protein 1 (LYPL1_HUMAN)	2410000	2180000	2730000	2530000	2690000	3260000	3010000	2230000	2430000	3130000	1.13367	0.18	0.143683	0.895713
Q6ZNJ1	16	Neurobeachin-like protein 2 (NBEL2_HUMAN)	8610000	11900000	9970000	11700000	14200000	13600000	8660000	13300000	12300000	10100000	1.14051	0.19	0.247292	0.895713
P21281	7	V-type proton ATPase subunit B, brain isoform (VATB2_HUMAN)	2890000	2970000	2560000	2610000	2910000	3600000	2760000	4000000	2620000	2950000	1.13871	0.19	0.158328	0.895713
Q06323	5	Proteasome activator complex subunit 1 (PSME1_HUMAN)	3540000	4200000	4460000	3650000	5010000	4570000	3620000	4620000	4960000	4360000	1.14154	0.19	0.106942	0.895713
Q99460	4	26S proteasome non-ATPase regulatory subunit 1 (PSMD1_HUMAN)	1490000	1480000	1610000	1410000	1560000	2270000	1770000	1990000	1230000	1430000	1.14079	0.19	0.242643	0.895713
Q6VY07	2	Phosphofurin acidic cluster sorting protein 1 (PACS1_HUMAN)	787000	615000	785000	654000	923000	907000	862000	879000	771000	531000	1.14349	0.19	0.209872	0.895713
P23229	25	Integrin alpha-6 (ITA6_HUMAN)	47800000	55200000	53900000	50300000	71400000	54300000	48000000	51800000	77200000	54600000	1.14961	0.2	0.179578	0.895713
O60268	10	Uncharacterized protein KIAA0513 (K0513_HUMAN)	7300000	6200000	6080000	6210000	9290000	6580000	5520000	8730000	8390000	5900000	1.14799	0.2	0.223174	0.895713
P09525	7	Annexin A4 (ANXA4_HUMAN)	2740000	3500000	3800000	3270000	3900000	4170000	3470000	3460000	3440000	4460000	1.14701	0.2	0.134173	0.895713
P68363	5	Tubulin alpha-1B chain (TBA1B_HUMAN)	14100000	13400000	13600000	9570000	12400000	17300000	18200000	11100000	14500000	14000000	1.15124	0.2	0.248341	0.895713
Q13492	4	Phosphatidylinositol-binding clathrin assembly protein (PICAL_HUMAN)	1750000	1520000	1690000	1300000	1930000	1620000	1310000	2060000	1900000	1960000	1.14803	0.2	0.173517	0.895713
P51153	3	Ras-related protein Rab-13 (RAB13_HUMAN)	2720000	3120000	2760000	3230000	2920000	3630000	3010000	4780000	3010000	3220000	1.1592	0.21	0.183185	0.895713
P00488	56	Coagulation factor XIII A chain (F13A_HUMAN)	711000000	572000000	711000000	541000000	865000000	676000000	612000000	641000000	909000000	723000000	1.16397	0.22	0.162432	0.895713
Q9UQ80	16	Proliferation-associated protein 2G4 (PA2G4_HUMAN)	11600000	9560000	14100000	10400000	14500000	13100000	10000000	11600000	15900000	14600000	1.16367	0.22	0.201937	0.895713
P30405	11	Peptidyl-prolyl cis-trans isomerase F, mitochondrial (PPIF_HUMAN)	50100000	64000000	57200000	63400000	64200000	78600000	55600000	85100000	63600000	63200000	1.16546	0.22	0.11908	0.895713
P78344	9	Eukaryotic translation initiation factor 4 gamma 2 (IF4G2_HUMAN)	3010000	3490000	4560000	3130000	4510000	3460000	3910000	3760000	3700000	5490000	1.16655	0.22	0.247594	0.895713
Q13976	6	cGMP-dependent protein kinase 1 (KGP1_HUMAN)	3680000	2830000	3240000	2610000	3910000	3800000	4050000	3120000	3250000	3450000	1.16397	0.22	0.126106	0.895713
Q9BQE3	6	Tubulin alpha-1C chain (TBA1C_HUMAN)	43800000	33400000	36500000	30800000	38900000	54300000	42100000	48400000	27200000	41400000	1.16401	0.22	0.241162	0.895713
P24534	4	Elongation factor 1-beta (EF1B_HUMAN)	12900000	16000000	15100000	16200000	18700000	19900000	13600000	20700000	16400000	15800000	1.1639	0.22	0.105767	0.895713
Q9Y265	4	RuvB-like 1 (RUVB1_HUMAN)	1560000	1750000	1550000	2110000	2120000	1760000	2030000	1950000	2090000	2250000	1.16691	0.22	0.11269	0.895713
Q14696	3	LDLR chaperone MESD (MESD_HUMAN)	2910000	2410000	2780000	1930000	3300000	2980000	2070000	3190000	2890000	3070000	1.16318	0.22	0.192179	0.895713
Q8TEA8	2	D-tyrosyl-tRNA(Tyr) deacylase 1 (DTD1_HUMAN)	4330000	4370000	5940000	4240000	5430000	5320000	3640000	5390000	7010000	6510000	1.17585	0.23	0.223366	0.895713
P08603	6	Complement factor H (CFAH_HUMAN)	1560000	1870000	1230000	1770000	2450000	1810000	1850000	1930000	2150000	1180000	1.17885	0.24	0.23273	0.895713
Q8N5J2	5	Protein FAM63A (FA63A_HUMAN)	7970000	8670000	10800000	8420000	9960000	12900000	7560000	12500000	9950000	10500000	1.1781	0.24	0.153501	0.895713
P54578	3	Ubiquitin carboxyl-terminal hydrolase 14 (UBP14_HUMAN)	3790000	3390000	5190000	3290000	4680000	4230000	3970000	3710000	5620000	5610000	1.18433	0.24	0.236511	0.895713
P35754	1	Glutaredoxin-1 (GLRX1_HUMAN)	600000	498000	813000	609000	629000	927000	592000	765000	641000	901000	1.17857	0.24	0.245598	0.895713
Q99798	17	Aconitate hydratase, mitochondrial (ACON_HUMAN)	22000000	21900000	25100000	23200000	26800000	31500000	24600000	35500000	23200000	22400000	1.18583	0.25	0.10058	0.895713
Q9NY33	9	Dipeptidyl peptidase 3 (DPP3_HUMAN)	4690000	3930000	4730000	3490000	5980000	5450000	4600000	4380000	5660000	4040000	1.192	0.25	0.104505	0.895713
O75368	8	SH3 domain-binding glutamic acid-rich-like protein (SH3L1_HUMAN)	35100000	27400000	34300000	25100000	33500000	39100000	31900000	40300000	35500000	36800000	1.18731	0.25	0.101863	0.895713
Q7Z434	5	Mitochondrial antiviral-signaling protein (MAVS_HUMAN)	14800000	9960000	13000000	9470000	11400000	15100000	16700000	16600000	12700000	11900000	1.19133	0.25	0.204775	0.895713
P46939	3	Utrophin (UTRO_HUMAN)	257000	238000	286000	282000	234000	286000	395000	384000	261000	342000	1.19285	0.25	0.127581	0.895713
O43617	3	Trafficking protein particle complex subunit 3 (TPPC3_HUMAN)	827000	820000	1080000	709000	980000	1100000	988000	1110000	1120000	822000	1.18743	0.25	0.142219	0.895713
Q8N1Q1	2	Carbonic anhydrase 13 (CAH13_HUMAN)	1410000	1420000	2140000	1550000	2120000	1690000	1520000	1890000	2200000	2240000	1.19223	0.25	0.188293	0.895713
Q15438	2	Cytohesin-1 (CYH1_HUMAN)	207000	267000	243000	286000	366000	356000	349000	301000	216000	205000	1.19176	0.25	0.196146	0.895713
Q99805	4	Transmembrane 9 superfamily member 2 (TM9S2_HUMAN)	1320000	1340000	1070000	1230000	1540000	2010000	1240000	1910000	1260000	932000	1.19516	0.26	0.231269	0.895713
Q9H1Z4	1	WD repeat-containing protein 13 (WDR13_HUMAN)	264000	256000	278000	309000	278000	271000	388000	451000	280000	324000	1.19964	0.26	0.130657	0.895713
Q9NQP4	1	Prefoldin subunit 4 (PFD4_HUMAN)	236000	326000	237000	294000	237000	373000	301000	363000	306000	402000	1.20891	0.27	0.125718	0.895713
P50583	1	Bis(5'-nucleosyl)-tetraphosphatase [asymmetrical] (AP4A_HUMAN)	310000	378000	374000	558000	598000	510000	398000	485000	495000	434000	1.20165	0.27	0.235418	0.895713
O60763	10	General vesicular transport factor p115 (USO1_HUMAN)	4320000	4320000	6360000	4760000	6050000	6650000	4630000	6960000	5500000	6210000	1.21457	0.28	0.126027	0.895713
P02749	5	Beta-2-glycoprotein 1 (APOH_HUMAN)	4330000	4810000	6450000	4960000	5990000	7160000	3820000	6980000	7120000	6330000	1.2133	0.28	0.1543	0.895713
O95319	3	CUGBP Elav-like family member 2 (CELF2_HUMAN)	424000	596000	751000	498000	655000	819000	661000	800000	516000	675000	1.21228	0.28	0.206923	0.895713
P46734	2	Dual specificity mitogen-activated protein kinase kinase 3 (MP2K3_HUMAN)	982000	912000	1340000	995000	1700000	995000	960000	1140000	1490000	1390000	1.2099	0.28	0.185013	0.895713
P49758	3	Regulator of G-protein signaling 6 (RGS6_HUMAN)	638000	929000	728000	986000	1060000	1220000	632000	1430000	804000	874000	1.2232	0.29	0.241763	0.895713
P61221	2	ATP-binding cassette sub-family E member 1 (ABCE1_HUMAN)	513000	490000	425000	681000	573000	750000	587000	718000	565000	679000	1.22396	0.29	0.121214	0.895713
Q93008	2	Probable ubiquitin carboxyl-terminal hydrolase FAF-X (USP9X_HUMAN)	1270000	837000	1240000	858000	1520000	1100000	1220000	1220000	1190000	1480000	1.22553	0.29	0.146289	0.895713
P63167	4	Dynein light chain 1, cytoplasmic (DYL1_HUMAN)	4230000	5030000	6810000	5640000	4090000	9190000	6930000	7880000	4800000	7350000	1.23568	0.3	0.217816	0.895713
P31939	13	Bifunctional purine biosynthesis protein PURH (PUR9_HUMAN)	10300000	7880000	7160000	8040000	8870000	12800000	11000000	13400000	8320000	7750000	1.24106	0.31	0.131651	0.895713
Q96HS1	2	Serine/threonine-protein phosphatase PGAM5, mitochondrial (PGAM5_HUMAN)	1230000	815000	1190000	1010000	1510000	895000	955000	1370000	1790000	1390000	1.24225	0.31	0.16849	0.895713
Q86Y82	1	Syntaxin-12 (STX12_HUMAN)	225000	242000	133000	170000	285000	183000	289000	234000	180000	263000	1.24156	0.31	0.193718	0.895713
Q9UNF0	9	Protein kinase C and casein kinase substrate in neurons protein 2 (PACN2_HUMAN)	6730000	4760000	7330000	4480000	7190000	7980000	6070000	8860000	6090000	7720000	1.25637	0.33	0.131083	0.895713
Q96HN2	5	Putative adenosylhomocysteinase 3 (SAHH3_HUMAN)	3830000	4800000	6160000	4810000	7500000	5700000	4410000	6560000	6680000	5960000	1.25204	0.33	0.094891	0.895713
P51575	3	P2X purinoceptor 1 (P2RX1_HUMAN)	3280000	2280000	4670000	2450000	4350000	3870000	2600000	4600000	4210000	4290000	1.25762	0.33	0.247459	0.895713
Q15436	1	Protein transport protein Sec23A (SC23A_HUMAN)	133000	174000	219000	209000	295000	274000	148000	234000	203000	229000	1.25442	0.33	0.146026	0.895713
Q00796	1	Sorbitol dehydrogenase (DHSO_HUMAN)	815000	878000	541000	1050000	969000	1260000	1160000	1330000	993000	456000	1.25213	0.33	0.243552	0.895713
O60496	5	Docking protein 2 (DOK2_HUMAN)	5180000	6180000	9030000	6670000	10000000	8590000	6380000	8680000	8680000	9080000	1.26657	0.34	0.114239	0.895713
O14579	5	Coatomer subunit epsilon (COPE_HUMAN)	773000	784000	528000	647000	761000	1180000	1100000	934000	678000	535000	1.26598	0.34	0.166532	0.895713
P01859	5	Ig gamma-2 chain C region (IGHG2_HUMAN)	3370000	6920000	5470000	7310000	9370000	7200000	3810000	8840000	8430000	6210000	1.26745	0.34	0.247413	0.895713
P55884	2	Eukaryotic translation initiation factor 3 subunit B (EIF3B_HUMAN)	307000	369000	399000	467000	613000	696000	367000	549000	330000	377000	1.26762	0.34	0.183089	0.895713
Q16512	2	Serine/threonine-protein kinase N1 (PKN1_HUMAN)	208000	141000	221000	156000	307000	203000	152000	259000	300000	154000	1.26263	0.34	0.201931	0.895713
Q16795	1	NADH dehydrogenase [ubiquinone] 1 alpha subcomplex subunit 9, mitochondrial (NDUA9_HUMAN)	163000	182000	105000	198000	153000	259000	197000	150000	232000	245000	1.2716	0.34	0.163175	0.895713
Q32MZ4	6	Leucine-rich repeat flightless-interacting protein 1 (LRRF1_HUMAN)	1070000	1300000	2030000	1720000	1900000	1590000	1500000	1580000	2400000	2840000	1.28649	0.36	0.196337	0.895713
Q08209	5	Serine/threonine-protein phosphatase 2B catalytic subunit alpha isoform (PP2BA_HUMAN)	4430000	5740000	6170000	5770000	10500000	5390000	5650000	5700000	8690000	6680000	1.28479	0.36	0.133048	0.895713
Q5T4S7	4	E3 ubiquitin-protein ligase UBR4 (UBR4_HUMAN)	1370000	925000	1140000	1790000	1280000	2200000	1940000	2330000	1170000	1150000	1.28485	0.36	0.234896	0.895713
P13693	1	Translationally-controlled tumor protein (TCTP_HUMAN)	633000	929000	786000	591000	457000	1140000	1070000	1070000	995000	915000	1.28093	0.36	0.14606	0.895713
P09110	1	3-ketoacyl-CoA thiolase, peroxisomal (THIK_HUMAN)	518000	423000	890000	804000	600000	810000	620000	1190000	960000	890000	1.28273	0.36	0.238458	0.895713
P04040	17	Catalase (CATA_HUMAN)	57500000	71700000	83700000	72300000	73300000	125000000	68700000	129000000	71300000	85600000	1.29243	0.37	0.139466	0.895713
P09382	3	Galectin-1 (LEG1_HUMAN)	4610000	7560000	5840000	8250000	11300000	7950000	6190000	7010000	11800000	6570000	1.29018	0.37	0.181623	0.895713
Q15121	2	Astrocytic phosphoprotein PEA-15 (PEA15_HUMAN)	1700000	1480000	2880000	1670000	2960000	2150000	2010000	2370000	2600000	2920000	1.29452	0.37	0.17494	0.895713
Q9UKF7	1	Cytoplasmic phosphatidylinositol transfer protein 1 (PITC1_HUMAN)	158000	289000	160000	279000	273000	411000	250000	350000	274000	165000	1.29646	0.37	0.228626	0.895713
Q6RW13	2	Type-1 angiotensin II receptor-associated protein (ATRAP_HUMAN)	1390000	1250000	755000	1290000	1640000	1750000	2100000	1310000	1760000	550000	1.29634	0.38	0.221374	0.895713
Q9UNL2	1	Translocon-associated protein subunit gamma (SSRG_HUMAN)	771000	731000	916000	642000	1190000	1280000	687000	1430000	702000	741000	1.31373	0.39	0.149696	0.895713
Q8NDC0	1	MAPK-interacting and spindle-stabilizing protein-like (MISSL_HUMAN)	778000	945000	1500000	1280000	1240000	1370000	1190000	1450000	2150000	1470000	1.3132	0.39	0.150644	0.895713
P04179	7	Superoxide dismutase [Mn], mitochondrial (SODM_HUMAN)	70000000	74000000	61700000	68800000	76000000	121000000	65300000	144000000	67900000	67200000	1.31488	0.4	0.179687	0.895713
P30084	4	Enoyl-CoA hydratase, mitochondrial (ECHM_HUMAN)	1460000	1890000	2900000	2370000	3960000	3050000	1650000	2480000	3550000	2410000	1.32251	0.4	0.173414	0.895713
O00571	3	ATP-dependent RNA helicase DDX3X (DDX3X_HUMAN)	484000	259000	415000	279000	532000	382000	342000	558000	702000	330000	1.32034	0.4	0.193031	0.895713
Q9UMX0	1	Ubiquilin-1 (UBQL1_HUMAN)	109000	158000	157000	151000	158000	177000	189000	170000	321000	123000	1.31942	0.4	0.172771	0.895713
Q12805	2	EGF-containing fibulin-like extracellular matrix protein 1 (FBLN3_HUMAN)	1550000	2960000	2280000	2400000	3900000	3210000	1930000	2800000	3820000	2680000	1.33043	0.41	0.109558	0.895713
O75695	2	Protein XRP2 (XRP2_HUMAN)	640000	517000	823000	645000	1080000	780000	444000	738000	1000000	1210000	1.33384	0.41	0.132245	0.895713
P47813	2	Eukaryotic translation initiation factor 1A, X-chromosomal (IF1AX_HUMAN)	572000	694000	894000	529000	989000	859000	465000	1020000	1230000	780000	1.32466	0.41	0.141742	0.895713
Q15366	1	Poly(rC)-binding protein 2 (PCBP2_HUMAN)	2230000	2250000	3910000	2200000	4250000	3100000	2720000	2850000	4220000	3930000	1.32641	0.41	0.144416	0.895713
Q9H8H3	2	Methyltransferase-like protein 7A (MET7A_HUMAN)	1920000	1890000	2010000	2390000	2250000	4070000	1600000	4730000	1760000	2150000	1.3447	0.43	0.247861	0.895713
O95630	1	STAM-binding protein (STABP_HUMAN)	309000	408000	163000	502000	306000	649000	587000	524000	402000	318000	1.34395	0.43	0.24634	0.895713
P55735	2	Protein SEC13 homolog (SEC13_HUMAN)	1130000	1260000	457000	1250000	1360000	1610000	1180000	1830000	1470000	883000	1.35595	0.44	0.167137	0.895713
Q9UHD8	3	Septin-9 (SEPT9_HUMAN)	1030000	898000	1120000	1050000	1230000	1990000	1020000	1930000	1060000	1120000	1.35839	0.45	0.099262	0.895713
Q9H0E2	2	Toll-interacting protein (TOLIP_HUMAN)	642000	927000	847000	1130000	1650000	1060000	1040000	716000	1570000	1230000	1.36605	0.45	0.102077	0.895713
Q9Y385	1	Ubiquitin-conjugating enzyme E2 J1 (UB2J1_HUMAN)	293000	394000	452000	220000	630000	365000	359000	554000	368000	523000	1.37307	0.46	0.115517	0.895713
Q9NWZ3	3	Interleukin-1 receptor-associated kinase 4 (IRAK4_HUMAN)	596000	829000	1140000	989000	754000	1880000	1130000	1650000	617000	1350000	1.38454	0.47	0.182324	0.895713
P34897	5	Serine hydroxymethyltransferase, mitochondrial (GLYM_HUMAN)	2260000	1680000	2500000	1530000	1640000	3910000	2310000	3370000	1540000	3920000	1.39607	0.48	0.160164	0.895713
Q14764	3	Major vault protein (MVP_HUMAN)	1020000	965000	1170000	701000	1860000	902000	733000	882000	2060000	1750000	1.41546	0.5	0.167834	0.895713
P47712	3	Cytosolic phospholipase A2 (PA24A_HUMAN)	211000	160000	341000	193000	238000	394000	220000	349000	479000	255000	1.42541	0.51	0.136011	0.895713
P20042	2	Eukaryotic translation initiation factor 2 subunit 2 (IF2B_HUMAN)	140000	175000	130000	284000	288000	151000	204000	433000	247000	232000	1.42204	0.51	0.185679	0.895713
Q15796	2	Mothers against decapentaplegic homolog 2 (SMAD2_HUMAN)	194000	437000	456000	335000	639000	312000	291000	480000	681000	662000	1.43694	0.52	0.137448	0.895713
Q9Y2S2	1	Lambda-crystallin homolog (CRYL1_HUMAN)	503000	307000	445000	407000	447000	773000	555000	983000	335000	485000	1.43522	0.52	0.13375	0.895713
P09417	4	Dihydropteridine reductase (DHPR_HUMAN)	1090000	1100000	1700000	1270000	2210000	1930000	894000	1530000	3060000	1670000	1.45917	0.54	0.115421	0.895713
P36873	1	Serine/threonine-protein phosphatase PP1-gamma catalytic subunit (PP1G_HUMAN)	22200	26500	13000	38900	18500	49700	46200	32600	50000	22100	1.45195	0.54	0.188526	0.895713
Q8WW12	2	PEST proteolytic signal-containing nuclear protein (PCNP_HUMAN)	127000	183000	188000	103000	383000	180000	241000	125000	248000	148000	1.46977	0.56	0.146749	0.895713
P63151	1	Serine/threonine-protein phosphatase 2A 55 kDa regulatory subunit B alpha isoform (2ABA_HUMAN)	160000	124000	251000	273000	337000	274000	179000	229000	323000	445000	1.47442	0.56	0.10489	0.895713
P26196	1	Probable ATP-dependent RNA helicase DDX6 (DDX6_HUMAN)	341000	793000	283000	606000	692000	718000	1030000	865000	596000	632000	1.49382	0.58	0.127499	0.895713
P01034	1	Cystatin-C (CYTC_HUMAN)	130000	215000	203000	188000	182000	328000	314000	87800	560000	195000	1.50978	0.59	0.229906	0.895713
P56192	2	Methionine--tRNA ligase, cytoplasmic (SYMC_HUMAN)	557000	690000	51000	611000	613000	1090000	945000	980000	416000	309000	1.52017	0.6	0.246481	0.895713
Q9Y394	6	Dehydrogenase/reductase SDR family member 7 (DHRS7_HUMAN)	2830000	2560000	4240000	3100000	3180000	7450000	2880000	6950000	3370000	5250000	1.52291	0.61	0.108433	0.895713
Q15005	2	Signal peptidase complex subunit 2 (SPCS2_HUMAN)	526000	1060000	337000	1140000	1030000	1510000	1400000	1440000	856000	740000	1.51834	0.61	0.147246	0.895713
P07332	2	Tyrosine-protein kinase Fes/Fps (FES_HUMAN)	115000	153000	398000	172000	157000	443000	160000	545000	239000	410000	1.55449	0.63	0.246312	0.895713
Q9P2E9	3	Ribosome-binding protein 1 (RRBP1_HUMAN)	278000	244000	644000	311000	929000	610000	99000	791000	821000	231000	1.5712	0.65	0.242993	0.895713
P98082	1	Disabled homolog 2 (DAB2_HUMAN)	217000	69800	113000	42600	183000	147000	193000	250000	174000	106000	1.5868	0.67	0.197084	0.895713
P18084	2	Integrin beta-5 (ITB5_HUMAN)	270000	283000	264000	266000	435000	621000	149000	792000	229000	421000	1.62942	0.7	0.142053	0.895713
O95685	1	Protein phosphatase 1 regulatory subunit 3D (PPR3D_HUMAN)	133000	201000	30400	148000	268000	230000	257000	244000	176000	75600	1.62711	0.7	0.1305	0.895713
Q9Y3E0	2	Vesicle transport protein GOT1B (GOT1B_HUMAN)	348000	156000	645000	192000	685000	324000	172000	586000	607000	946000	1.65051	0.72	0.206619	0.895713
P00167	1	Cytochrome b5 (CYB5_HUMAN)	109000	39800	155000	50800	167000	104000	108000	129000	219000	153000	1.65445	0.73	0.125066	0.895713
P35236	1	Tyrosine-protein phosphatase non-receptor type 7 (PTN7_HUMAN)	148000	109000	58300	221000	341000	73400	165000	288000	241000	223000	1.65504	0.73	0.12756	0.895713
O43493	2	Trans-Golgi network integral membrane protein 2 (TGON2_HUMAN)	75100	112000	45700	110000	107000	234000	101000	208000	162000	57100	1.6902	0.76	0.103408	0.895713
Q9GZN8	2	UPF0687 protein C20orf27 (CT027_HUMAN)	543000	169000	670000	158000	749000	747000	876000	665000	361000	517000	1.69481	0.76	0.136346	0.895713
P01619	1	Ig kappa chain V-III region B6 (KV301_HUMAN)	511000	455000	395000	393000	902000	532000	194000	956000	1240000	627000	1.69175	0.76	0.100563	0.895713
Q99523	2	Sortilin (SORT_HUMAN)	40200	56100	124000	79600	87700	261000	3600	227000	118000	88400	1.74658	0.8	0.238098	0.895713
O00506	1	Serine/threonine-protein kinase 25 (STK25_HUMAN)	528000	333000	629000	342000	499000	380000	1840000	60500	1530000	825000	1.86845	0.9	0.226051	0.895713
Q9HCU5	1	Prolactin regulatory element-binding protein (PREB_HUMAN)	62500	20700	864	69500	85100	57400	81900	113000	63400	35300	1.89324	0.92	0.13789	0.895713
Q9UBM7	2	7-dehydrocholesterol reductase (DHCR7_HUMAN)	342000	70600	158000	69100	539000	293000	132000	440000	197000	250000	1.92903	0.95	0.139824	0.895713
P08236	1	Beta-glucuronidase (BGLR_HUMAN)	11500	45200	15400	0	35400	83000	0	76500	21500	19700	2.18308	1.13	0.237266	0.895713
Q99879	2	Histone H2B type 1-M (H2B1M_HUMAN)	11300	166000	1010000	195000	807000	1000000	16700	932000	777000	1240000	2.30182	1.2	0.162116	0.895713
Q8NBJ7	1	Sulfatase-modifying factor 2 (SUMF2_HUMAN)	4240	645	11800	19700	44000	34200	900	30200	3420	12600	2.29618	1.2	0.199599	0.895713
P35527	15	Keratin, type I cytoskeletal 9 (K1C9_HUMAN)	13600000	3190000	38500000	9610000	43200000	15100000	13500000	6950000	52600000	97200000	2.34771	1.23	0.210146	0.895713
P35908	16	Keratin, type II cytoskeletal 2 epidermal (K22E_HUMAN)	7610000	5230000	39600000	7340000	35400000	10600000	12800000	5190000	78400000	73200000	2.40426	1.27	0.217977	0.895713
P02533	4	Keratin, type I cytoskeletal 14 (K1C14_HUMAN)	848000	589000	3140000	735000	4120000	4510000	404000	176000	4170000	5790000	2.40587	1.27	0.137544	0.895713
P04264	30	Keratin, type II cytoskeletal 1 (K2C1_HUMAN)	53500000	18000000	162000000	41300000	156000000	61700000	59100000	28200000	261000000	453000000	2.4721	1.3	0.213801	0.895713
P13645	19	Keratin, type I cytoskeletal 10 (K1C10_HUMAN)	35100000	22000000	96800000	30400000	88500000	40700000	45100000	28500000	171000000	304000000	2.4518	1.3	0.201401	0.895713
Q8N1B4	1	Vacuolar protein sorting-associated protein 52 homolog (VPS52_HUMAN)	12100	0	853	8810	0	33200	21700	0	6560	20900	2.52294	1.33	0.22823	0.895713
P13647	5	Keratin, type II cytoskeletal 5 (K2C5_HUMAN)	548000	118000	2870000	407000	2840000	1010000	571000	211000	3860000	6530000	2.53986	1.34	0.233913	0.895713
P56202	5	Cathepsin W (CATW_HUMAN)	3220000	500000	3130000	489000	2300000	8040000	3780000	10200000	1570000	3040000	2.62797	1.4	0.105524	0.895713
Q12841	2	Follistatin-related protein 1 (FSTL1_HUMAN)	269000	50000	40600	38200	108000	498000	412000	456000	103000	20600	2.67739	1.42	0.145318	0.895713
P36915	1	Guanine nucleotide-binding protein-like 1 (GNL1_HUMAN)	31100	4080	4020	43500	4020	67100	109000	152000	5720	0	2.72342	1.45	0.247085	0.895713
Q8N5C1	2	Protein FAM26E (FA26E_HUMAN)	206000	128000	39400	263000	1120000	199000	174000	152000	1090000	69300	2.93767	1.56	0.192983	0.895713
Q9NXL6	1	SID1 transmembrane family member 1 (SIDT1_HUMAN)	11800	137000	26700	140000	179000	457000	29800	634000	87300	78800	3.09752	1.63	0.167442	0.895713
Q9UBN7	1	Histone deacetylase 6 (HDAC6_HUMAN)	65200	16.7	13600	3470	184000	64500	21600	159000	0	1330	3.48724	1.8	0.204043	0.895713
P49662	1	Caspase-4 (CASP4_HUMAN)	19900	0	25700	4330	87700	6920	106000	4.49	0	190000	5.21563	2.39	0.157063	0.895713
P05387	2	60S acidic ribosomal protein P2 (RLA2_HUMAN)	253000	264000	359000	238000	4080000	741000	225000	723000	3960000	264000	5.98025	2.58	0.123748	0.895713
P18464	4	HLA class I histocompatibility antigen, B-51 alpha chain (1B51_HUMAN)	605000	542000	563000	665000	20200000	561000	481000	952000	22800000	412000	12.7455	3.67	0.175396	0.895713
P50225	1	Sulfotransferase 1A1 (ST1A1_HUMAN)	98400	0	0	70.1	1070000	52800	22100	34500	1390000	0	17.3955	4.12	0.177646	0.895713
P05388	3	60S acidic ribosomal protein P0 (RLA0_HUMAN)	31700	48800	166000	59400	8820000	475000	27600	424000	10800000	171000	45.1511	5.5	0.15664	0.895713
P01891	5	HLA class I histocompatibility antigen, A-68 alpha chain (1A68_HUMAN)	171000	105000	249000	91500	59200	32900000	64200	39200000	33800	64000	78.2062	6.29	0.179683	0.895713
Q03013	1	Glutathione S-transferase Mu 4 (GSTM4_HUMAN)	8430	0	0	0	2940000	0	13600	6520	3130000	0	481.623	8.91	0.173932	0.895713
P30443	1	HLA class I histocompatibility antigen, A-1 alpha chain (1A01_HUMAN)	0	0	0	0	0	616000	2240	620000	0	0	#DIV/0!		0.173729	0.895713
P01008	2	Antithrombin-III (ANT3_HUMAN)	156000	471000	65000	509000	37700	78700	576000	11300	46800	20700	0.428088	-1.23	0.271904	0.897214
Q15149	121	Plectin (PLEC_HUMAN)	157000000	235000000	16400000	243000000	12300000	152000000	165000000	160000000	10400000	15200000	0.526968	-0.92	0.265852	0.897214
P07108	2	Acyl-CoA-binding protein (ACBP_HUMAN)	3450000	2640000	546000	2910000	1070000	1800000	2920000	1770000	940000	365000	0.619107	-0.69	0.270498	0.897214
B2RUZ4	4	Small integral membrane protein 1 (SMIM1_HUMAN)	5770000	19100000	13100000	19900000	8350000	10200000	8420000	10700000	8350000	13500000	0.685675	-0.55	0.259229	0.897214
P02765	2	Alpha-2-HS-glycoprotein (FETUA_HUMAN)	402000	515000	321000	488000	208000	108000	741000	89100	324000	341000	0.699537	-0.52	0.266645	0.897214
Q16706	1	Alpha-mannosidase 2 (MA2A1_HUMAN)	185000	207000	338000	241000	323000	124000	162000	106000	274000	109000	0.753862	-0.41	0.275351	0.897214
P04275	91	von Willebrand factor (VWF_HUMAN)	579000000	390000000	439000000	392000000	348000000	229000000	608000000	240000000	328000000	429000000	0.808148	-0.31	0.266444	0.897214
P07225	15	Vitamin K-dependent protein S (PROS_HUMAN)	60300000	55800000	31400000	55700000	34500000	44900000	55100000	46100000	35300000	31500000	0.81168	-0.3	0.258779	0.897214
O75154	2	Rab11 family-interacting protein 3 (RFIP3_HUMAN)	1540000	1740000	1760000	1960000	883000	1880000	1360000	1630000	755000	2160000	0.825524	-0.28	0.250989	0.897214
Q9P289	2	Serine/threonine-protein kinase MST4 (MST4_HUMAN)	1100000	1890000	1260000	1510000	1030000	1050000	1650000	1430000	896000	1060000	0.823611	-0.28	0.269272	0.897214
P11277	26	Spectrin beta chain, erythrocytic (SPTB1_HUMAN)	47000000	50100000	71000000	54300000	44600000	38700000	46400000	46900000	39900000	67000000	0.84982	-0.23	0.263326	0.897214
Q96RT1	4	Protein LAP2 (LAP2_HUMAN)	3440000	3340000	4590000	3590000	2960000	2920000	3720000	3190000	3230000	3950000	0.889929	-0.17	0.271981	0.897214
P01857	4	Ig gamma-1 chain C region (IGHG1_HUMAN)	24700000	25200000	23400000	22900000	30400000	15000000	22100000	16900000	22300000	21400000	0.887734	-0.17	0.276913	0.897214
Q7LDG7	17	RAS guanyl-releasing protein 2 (GRP2_HUMAN)	34100000	29800000	25900000	27000000	25600000	26800000	32100000	24200000	25500000	24800000	0.907534	-0.14	0.269359	0.897214
P10644	15	cAMP-dependent protein kinase type I-alpha regulatory subunit (KAP0_HUMAN)	54400000	63800000	62600000	65400000	57300000	44700000	61300000	49500000	57200000	68900000	0.917682	-0.12	0.268282	0.897214
P21291	13	Cysteine and glycine-rich protein 1 (CSRP1_HUMAN)	353000000	365000000	285000000	349000000	284000000	287000000	367000000	323000000	298000000	309000000	0.921105	-0.12	0.269222	0.897214
P29692	5	Elongation factor 1-delta (EF1D_HUMAN)	17300000	16500000	14400000	15700000	13200000	16000000	16600000	16000000	13600000	13900000	0.931664	-0.1	0.252578	0.897214
P30085	8	UMP-CMP kinase (KCY_HUMAN)	11700000	10500000	10500000	11000000	8710000	10500000	10100000	11300000	9770000	11500000	0.944012	-0.08	0.257912	0.897214
P50402	10	Emerin (EMD_HUMAN)	27700000	27400000	26500000	29800000	27700000	23400000	28200000	28200000	25600000	26400000	0.954518	-0.07	0.267954	0.897214
P12814	61	Alpha-actinin-1 (ACTN1_HUMAN)	2600000000	2860000000	2640000000	2730000000	2550000000	2380000000	2880000000	2430000000	2560000000	2730000000	0.955986	-0.06	0.26118	0.897214
P10809	35	60 kDa heat shock protein, mitochondrial (CH60_HUMAN)	107000000	118000000	120000000	118000000	111000000	119000000	115000000	131000000	126000000	124000000	1.04536	0.06	0.250616	0.897214
P61604	6	10 kDa heat shock protein, mitochondrial (CH10_HUMAN)	28900000	33000000	33900000	34200000	33800000	35700000	35300000	36900000	31400000	33300000	1.05846	0.08	0.25182	0.897214
P06730	2	Eukaryotic translation initiation factor 4E (IF4E_HUMAN)	5640000	6520000	6420000	6820000	6380000	7400000	6820000	7260000	5830000	6960000	1.06693	0.09	0.259471	0.897214
P52566	18	Rho GDP-dissociation inhibitor 2 (GDIR2_HUMAN)	344000000	324000000	382000000	301000000	344000000	346000000	335000000	372000000	388000000	386000000	1.07131	0.1	0.273873	0.897214
Q9Y371	6	Endophilin-B1 (SHLB1_HUMAN)	6900000	5600000	5980000	6160000	6740000	5670000	6260000	6250000	7190000	7740000	1.07819	0.11	0.27265	0.897214
O75874	10	Isocitrate dehydrogenase [NADP] cytoplasmic (IDHC_HUMAN)	13400000	11200000	14800000	13000000	14000000	13600000	12700000	14000000	17200000	13900000	1.08651	0.12	0.278052	0.897214
P21964	3	Catechol O-methyltransferase (COMT_HUMAN)	11500000	8830000	8900000	9890000	9440000	11000000	11100000	11100000	10300000	11000000	1.08964	0.12	0.265533	0.897214
P00390	10	Glutathione reductase, mitochondrial (GSHR_HUMAN)	30100000	31700000	34100000	31300000	40100000	29600000	29500000	29900000	41000000	39900000	1.10063	0.14	0.249788	0.897214
O75298	4	Reticulon-2 (RTN2_HUMAN)	5150000	4330000	5190000	4440000	6080000	5290000	5580000	4860000	3740000	6140000	1.10553	0.14	0.27784	0.897214
Q9NYU2	16	UDP-glucose:glycoprotein glucosyltransferase 1 (UGGG1_HUMAN)	9410000	11300000	9830000	11500000	11000000	14200000	11000000	14000000	9610000	10200000	1.11021	0.15	0.257193	0.897214
O75955	9	Flotillin-1 (FLOT1_HUMAN)	4790000	5680000	6690000	6030000	5260000	6590000	5650000	6980000	6430000	7680000	1.10939	0.15	0.274686	0.897214
Q8TAT6	3	Nuclear protein localization protein 4 homolog (NPL4_HUMAN)	852000	821000	910000	711000	926000	1190000	932000	887000	882000	679000	1.11233	0.15	0.274449	0.897214
O94886	5	Transmembrane protein 63A (TM63A_HUMAN)	3710000	4050000	4520000	3500000	3460000	5400000	4070000	5370000	4050000	4070000	1.11618	0.16	0.276981	0.897214
Q6P3W7	4	SCY1-like protein 2 (SCYL2_HUMAN)	410000	468000	380000	498000	540000	559000	560000	368000	459000	454000	1.11617	0.16	0.251494	0.897214
P51572	13	B-cell receptor-associated protein 31 (BAP31_HUMAN)	44500000	49000000	65400000	48900000	55900000	55900000	51600000	62800000	61300000	63600000	1.1264	0.17	0.259029	0.897214
Q9Y2A7	8	Nck-associated protein 1 (NCKP1_HUMAN)	3020000	3220000	3970000	2690000	3570000	3690000	3350000	4450000	3150000	3500000	1.12196	0.17	0.27116	0.897214
Q10567	6	AP-1 complex subunit beta-1 (AP1B1_HUMAN)	8460000	8750000	11700000	9050000	11700000	8930000	8990000	10400000	12100000	12100000	1.12785	0.17	0.253101	0.897214
Q92905	2	COP9 signalosome complex subunit 5 (CSN5_HUMAN)	1150000	846000	1060000	1020000	1000000	1410000	953000	1470000	987000	1110000	1.13346	0.18	0.259398	0.897214
P63010	3	AP-2 complex subunit beta (AP2B1_HUMAN)	3410000	2560000	3570000	2730000	4040000	2940000	2930000	2890000	3770000	4550000	1.14751	0.2	0.267737	0.897214
Q15126	3	Phosphomevalonate kinase (PMVK_HUMAN)	1040000	936000	969000	787000	1550000	1210000	856000	814000	1240000	867000	1.16774	0.22	0.274066	0.897214
Q99816	6	Tumor susceptibility gene 101 protein (TS101_HUMAN)	2040000	2200000	1960000	2680000	1740000	3070000	3140000	3360000	1890000	2460000	1.17568	0.23	0.26723	0.897214
P56377	2	AP-1 complex subunit sigma-2 (AP1S2_HUMAN)	588000	689000	987000	627000	809000	818000	825000	935000	720000	967000	1.17007	0.23	0.277096	0.897214
Q9H7D7	1	WD repeat-containing protein 26 (WDR26_HUMAN)	1910000	3160000	2190000	2710000	2360000	3040000	3800000	3100000	2680000	2580000	1.17419	0.23	0.254915	0.897214
Q14005	1	Pro-interleukin-16 (IL16_HUMAN)	1390000	1070000	1660000	1220000	2240000	1200000	1210000	1380000	1800000	1650000	1.18352	0.24	0.269293	0.897214
P07195	18	L-lactate dehydrogenase B chain (LDHB_HUMAN)	415000000	244000000	387000000	240000000	424000000	339000000	366000000	337000000	437000000	423000000	1.20581	0.27	0.254297	0.897214
Q9HCN8	2	Stromal cell-derived factor 2-like protein 1 (SDF2L_HUMAN)	619000	686000	318000	545000	506000	769000	856000	796000	603000	478000	1.23247	0.3	0.264689	0.897214
O75306	1	NADH dehydrogenase [ubiquinone] iron-sulfur protein 2, mitochondrial (NDUS2_HUMAN)	130000	248000	242000	321000	418000	288000	286000	263000	210000	309000	1.25682	0.33	0.261744	0.897214
Q9UDY2	20	Tight junction protein ZO-2 (ZO2_HUMAN)	27500000	25300000	56900000	27300000	48800000	42000000	28200000	46700000	46600000	55700000	1.30414	0.38	0.277474	0.897214
P11310	6	Medium-chain specific acyl-CoA dehydrogenase, mitochondrial (ACADM_HUMAN)	2840000	3160000	6390000	3190000	6170000	4850000	2980000	4690000	5370000	6600000	1.31194	0.39	0.270245	0.897214
Q14C86	2	GTPase-activating protein and VPS9 domain-containing protein 1 (GAPD1_HUMAN)	125000	194000	90100	269000	227000	258000	198000	322000	252000	110000	1.34395	0.43	0.277092	0.897214
Q15843	1	NEDD8 (NEDD8_HUMAN)	256000	301000	675000	335000	637000	286000	536000	485000	582000	643000	1.34822	0.43	0.270557	0.897214
Q6L8Q7	1	2',5'-phosphodiesterase 12 (PDE12_HUMAN)	65300	103000	79800	102000	98600	185000	95900	197000	55600	82400	1.36056	0.44	0.256825	0.897214
Q9BX67	2	Junctional adhesion molecule C (JAM3_HUMAN)	1950000	3970000	7670000	4190000	6320000	8460000	2070000	9160000	5340000	7200000	1.44544	0.53	0.250379	0.897214
Q9NVK5	2	FGFR1 oncogene partner 2 (FGOP2_HUMAN)	128000	83800	316000	164000	267000	167000	290000	152000	201000	457000	1.47827	0.57	0.262501	0.897214
Q9Y6Y8	2	SEC23-interacting protein (S23IP_HUMAN)	42400	97600	31900	59500	51600	203000	124000	96600	45100	39700	1.61337	0.69	0.266316	0.897214
P68400	1	Casein kinase II subunit alpha (CSK21_HUMAN)	110000	188000	1240	103000	271000	216000	166000	201000	99900	23600	1.62009	0.7	0.27434	0.897214
Q8N138	1	ORM1-like protein 3 (ORML3_HUMAN)	26700	84400	43100	18700	100000	164000	0	233000	31900	23400	2.12955	1.09	0.266286	0.897214
Q68BL7	1	Olfactomedin-like protein 2A (OLM2A_HUMAN)	0	0	14000	4540	46300	4380	0	0	34800	7190	3.33225	1.73	0.262577	0.897214
P08779	2	Keratin, type I cytoskeletal 16 (K1C16_HUMAN)	471000	30400	399000	19000	786000	3930000	82900	5310	391000	840000	4.37619	2.13	0.257865	0.897214
P37802	34	Transgelin-2 (TAGL2_HUMAN)	1920000000	1900000000	1980000000	2020000000	1920000000	2200000000	1960000000	2310000000	1860000000	2010000000	1.04518	0.07	0.279582	0.900543
Q96C24	31	Synaptotagmin-like protein 4 (SYTL4_HUMAN)	62700000	62500000	51800000	56200000	52000000	52000000	65100000	49400000	57000000	48700000	0.926815	-0.11	0.281867	0.900941
P06241	4	Tyrosine-protein kinase Fyn (FYN_HUMAN)	806000	810000	899000	819000	1230000	817000	1010000	765000	966000	760000	1.10938	0.15	0.282697	0.900941
P17812	2	CTP synthase 1 (PYRG1_HUMAN)	984000	1310000	1260000	1440000	1650000	1380000	1260000	1450000	1380000	1200000	1.11067	0.15	0.281139	0.900941
A0FGR8	11	Extended synaptotagmin-2 (ESYT2_HUMAN)	9450000	8190000	12400000	8300000	11800000	9630000	9080000	10800000	10500000	14300000	1.14954	0.2	0.282639	0.900941
O14545	2	TRAF-type zinc finger domain-containing protein 1 (TRAD1_HUMAN)	163000	317000	275000	319000	344000	263000	323000	147000	611000	441000	1.32154	0.4	0.282372	0.900941
P21266	1	Glutathione S-transferase Mu 3 (GSTM3_HUMAN)	326000	18400	26700	15900	724000	57400	164000	73500	550000	13700	2.72627	1.45	0.280747	0.900941
P51571	3	Translocon-associated protein subunit delta (SSRD_HUMAN)	1320000	1640000	605000	1410000	1320000	3740000	1880000	1810000	1760000	401000	1.46211	0.55	0.284997	0.906672
O75369	1	Filamin-B (FLNB_HUMAN)	7550000	6130000	7370000	7830000	7980000	5580000	6690000	6400000	5290000	7480000	0.909972	-0.14	0.28628	0.909153
Q8NFV4	2	Alpha/beta hydrolase domain-containing protein 11 (ABHDB_HUMAN)	114000	353000	28000	206000	55000	73700	164000	58700	104000	70200	0.499857	-1	0.299104	0.909666
P07951	14	Tropomyosin beta chain (TPM2_HUMAN)	30900000	39500000	7980000	38600000	22400000	17000000	26400000	21500000	23300000	7650000	0.673904	-0.57	0.293138	0.909666
P61224	3	Ras-related protein Rap-1b (RAP1B_HUMAN)	10700000	14500000	5870000	11200000	3600000	14700000	5750000	8310000	9410000	5100000	0.739216	-0.43	0.293579	0.909666
Q01813	27	6-phosphofructokinase type C (K6PP_HUMAN)	45400000	76400000	36200000	69600000	59600000	33100000	45700000	33400000	60300000	32700000	0.77563	-0.37	0.299243	0.909666
O14964	2	Hepatocyte growth factor-regulated tyrosine kinase substrate (HGS_HUMAN)	511000	676000	617000	694000	314000	683000	494000	287000	250000	921000	0.78703	-0.35	0.291705	0.909666
P02679	41	Fibrinogen gamma chain (FIBG_HUMAN)	2990000000	2590000000	1440000000	2500000000	2010000000	1770000000	2740000000	1890000000	1870000000	1430000000	0.820028	-0.29	0.309198	0.909666
P04004	5	Vitronectin (VTNC_HUMAN)	9880000	13900000	8450000	16000000	9590000	10400000	11200000	10800000	9230000	8240000	0.821895	-0.28	0.309705	0.909666
P02675	70	Fibrinogen beta chain (FIBB_HUMAN)	3450000000	3150000000	1780000000	3110000000	2590000000	2110000000	3140000000	2270000000	2520000000	1740000000	0.833768	-0.26	0.311924	0.909666
Q5T447	2	E3 ubiquitin-protein ligase HECTD3 (HECD3_HUMAN)	1590000	1860000	2210000	2150000	2280000	1350000	1820000	607000	1800000	1960000	0.837985	-0.26	0.290613	0.909666
O43920	2	NADH dehydrogenase [ubiquinone] iron-sulfur protein 5 (NDUS5_HUMAN)	5070000	3660000	5470000	4120000	3100000	2780000	3140000	4550000	5160000	4880000	0.85917	-0.22	0.310571	0.909666
Q8N4L2	4	Type 2 phosphatidylinositol 4,5-bisphosphate 4-phosphatase (TM55A_HUMAN)	3670000	5020000	5240000	5220000	3470000	4410000	3780000	4490000	3320000	5710000	0.876588	-0.19	0.293964	0.909666
Q92930	2	Ras-related protein Rab-8B (RAB8B_HUMAN)	3420000	5170000	4720000	4550000	3660000	4060000	4220000	4970000	2950000	3850000	0.885032	-0.18	0.305859	0.909666
Q86WR7	4	Proline and serine-rich protein 2 (PRSR2_HUMAN)	2450000	2540000	1880000	2710000	2190000	2200000	2570000	2130000	1920000	1890000	0.897704	-0.16	0.28847	0.909666
Q9UL25	1	Ras-related protein Rab-21 (RAB21_HUMAN)	2890000	3300000	2610000	3460000	1920000	2860000	2770000	3550000	2610000	2760000	0.895595	-0.16	0.298506	0.909666
P30626	6	Sorcin (SORCN_HUMAN)	15100000	16700000	21300000	18600000	15500000	18200000	14700000	16900000	14200000	17500000	0.901906	-0.15	0.294158	0.909666
P20618	6	Proteasome subunit beta type-1 (PSB1_HUMAN)	8500000	11700000	11700000	10600000	8620000	10800000	9170000	10100000	9080000	10200000	0.909333	-0.14	0.311682	0.909666
Q14344	6	Guanine nucleotide-binding protein subunit alpha-13 (GNA13_HUMAN)	5220000	6100000	5370000	6140000	5040000	5950000	6280000	5280000	3640000	5180000	0.916046	-0.13	0.309921	0.909666
Q9Y6E0	4	Serine/threonine-protein kinase 24 (STK24_HUMAN)	13900000	14900000	17600000	15400000	13800000	12300000	12600000	14800000	14200000	17700000	0.921251	-0.12	0.298253	0.909666
Q07817	2	Bcl-2-like protein 1 (B2CL1_HUMAN)	1460000	1610000	1420000	1470000	1550000	1090000	1520000	1390000	1600000	1120000	0.925056	-0.11	0.304746	0.909666
Q96HC4	18	PDZ and LIM domain protein 5 (PDLI5_HUMAN)	32500000	39100000	34100000	39100000	31600000	33600000	35100000	36900000	28400000	36900000	0.93232	-0.1	0.308851	0.909666
O00483	2	NADH dehydrogenase [ubiquinone] 1 alpha subcomplex subunit 4 (NDUA4_HUMAN)	5890000	5920000	6460000	5360000	6000000	5660000	5150000	5530000	5490000	5860000	0.950487	-0.07	0.301656	0.909666
O14974	20	Protein phosphatase 1 regulatory subunit 12A (MYPT1_HUMAN)	12000000	12900000	14200000	13000000	12000000	14900000	13300000	14000000	13300000	15200000	1.05822	0.08	0.292079	0.909666
Q9BUL8	8	Programmed cell death protein 10 (PDC10_HUMAN)	16200000	18800000	16800000	15400000	16600000	17700000	17800000	17000000	17600000	20100000	1.05952	0.08	0.297243	0.909666
Q16181	18	Septin-7 (SEPT7_HUMAN)	63800000	60300000	73900000	63300000	68000000	61200000	75500000	65800000	68800000	79000000	1.06723	0.09	0.304983	0.909666
P67936	35	Tropomyosin alpha-4 chain (TPM4_HUMAN)	2120000000	2030000000	2550000000	2120000000	2370000000	2220000000	2080000000	2420000000	2390000000	2720000000	1.07332	0.1	0.313456	0.909666
Q9Y696	10	Chloride intracellular channel protein 4 (CLIC4_HUMAN)	23200000	29700000	28400000	26800000	30500000	27100000	28500000	29600000	31100000	26600000	1.06938	0.1	0.288184	0.909666
O95831	9	Apoptosis-inducing factor 1, mitochondrial (AIFM1_HUMAN)	5410000	6930000	5680000	6860000	7410000	6980000	6890000	7240000	6280000	5720000	1.08574	0.12	0.304635	0.909666
Q9UHY1	3	Nuclear receptor-binding protein (NRBP_HUMAN)	1390000	1030000	1300000	1010000	1430000	1200000	1170000	1460000	1120000	1530000	1.11487	0.15	0.306016	0.909666
O43747	7	AP-1 complex subunit gamma-1 (AP1G1_HUMAN)	9360000	10700000	12800000	10200000	10700000	11100000	12400000	9080000	14300000	14800000	1.12061	0.17	0.287684	0.909666
P51570	4	Galactokinase (GALK1_HUMAN)	1100000	1170000	781000	1100000	1170000	1400000	1510000	1350000	935000	814000	1.15298	0.2	0.299828	0.909666
Q9UN19	7	Dual adapter for phosphotyrosine and 3-phosphotyrosine and 3-phosphoinositide (DAPP1_HUMAN)	5650000	4540000	6070000	4500000	8930000	4900000	4450000	5410000	6130000	6300000	1.15992	0.21	0.3068	0.909666
P47985	4	Cytochrome b-c1 complex subunit Rieske, mitochondrial (UCRI_HUMAN)	2740000	2260000	3990000	3010000	3770000	3350000	3170000	2800000	3790000	3900000	1.15444	0.21	0.308944	0.909666
P61803	2	Dolichyl-diphosphooligosaccharide--protein glycosyltransferase subunit DAD1 (DAD1_HUMAN)	2680000	1880000	2420000	1640000	2960000	2300000	2050000	2000000	2850000	2790000	1.15623	0.21	0.299376	0.909666
Q99735	1	Microsomal glutathione S-transferase 2 (MGST2_HUMAN)	1710000	1140000	1650000	1270000	1930000	1930000	1070000	1750000	1350000	2010000	1.16002	0.21	0.304526	0.909666
Q14432	5	cGMP-inhibited 3',5'-cyclic phosphodiesterase A (PDE3A_HUMAN)	6330000	5840000	10200000	6090000	10100000	6690000	7190000	7800000	8740000	10000000	1.18342	0.25	0.311078	0.909666
Q16799	6	Reticulon-1 (RTN1_HUMAN)	2900000	4570000	4080000	3820000	6610000	3990000	3610000	4090000	6290000	3010000	1.19714	0.26	0.313224	0.909666
O43488	9	Aflatoxin B1 aldehyde reductase member 2 (ARK72_HUMAN)	8820000	11400000	12900000	10900000	19500000	10200000	8810000	9650000	19500000	13500000	1.22914	0.29	0.292347	0.909666
Q8NBM8	6	Prenylcysteine oxidase-like (PCYXL_HUMAN)	2830000	5220000	6460000	4740000	7840000	5680000	3210000	4860000	7090000	6950000	1.23394	0.3	0.309328	0.909666
P15374	1	Ubiquitin carboxyl-terminal hydrolase isozyme L3 (UCHL3_HUMAN)	290000	527000	750000	453000	600000	614000	503000	650000	665000	734000	1.2429	0.31	0.294588	0.909666
Q3ZAQ7	3	Vacuolar ATPase assembly integral membrane protein VMA21 (VMA21_HUMAN)	559000	862000	1030000	1140000	886000	1700000	947000	1510000	874000	823000	1.25128	0.32	0.293189	0.909666
Q14011	2	Cold-inducible RNA-binding protein (CIRBP_HUMAN)	532000	454000	688000	467000	320000	982000	444000	959000	762000	573000	1.25798	0.33	0.301244	0.909666
P46977	1	Dolichyl-diphosphooligosaccharide--protein glycosyltransferase subunit STT3A (STT3A_HUMAN)	747000	634000	1050000	596000	935000	646000	659000	543000	1620000	1620000	1.32651	0.4	0.313626	0.909666
P15498	2	Proto-oncogene vav (VAV_HUMAN)	323000	364000	303000	344000	226000	553000	378000	865000	350000	295000	1.33283	0.41	0.299293	0.909666
O96011	1	Peroxisomal membrane protein 11B (PX11B_HUMAN)	820000	672000	485000	686000	514000	1090000	1650000	1170000	491000	474000	1.34911	0.43	0.306214	0.909666
Q13126	1	S-methyl-5'-thioadenosine phosphorylase (MTAP_HUMAN)	222000	321000	626000	273000	862000	363000	166000	359000	766000	571000	1.42718	0.51	0.309471	0.909666
P10619	4	Lysosomal protective protein (PPGB_HUMAN)	1110000	791000	550000	1320000	981000	1210000	939000	3000000	1560000	542000	1.45532	0.54	0.312662	0.909666
Q32P28	1	Prolyl 3-hydroxylase 1 (P3H1_HUMAN)	92700	221000	64300	283000	226000	178000	76900	335000	305000	328000	1.46132	0.55	0.290187	0.909666
P42704	1	Leucine-rich PPR motif-containing protein, mitochondrial (LPPRC_HUMAN)	19300	20900	12000	12300	24100	0	15800	21400	43100	38600	1.47804	0.56	0.298236	0.909666
Q9ULL4	2	Plexin-B3 (PLXB3_HUMAN)	29400	61100	4150	72300	67100	113000	65200	136000	23300	11700	1.66237	0.73	0.305052	0.909666
P42025	2	Beta-centractin (ACTY_HUMAN)	171000	49700	6910	21300	5830	114000	142000	106000	134000	179000	1.8235	0.87	0.293514	0.909666
Q9NQR4	1	Omega-amidase NIT2 (NIT2_HUMAN)	28300	6990	35800	5540	50400	25800	5010	86500	46800	0	1.8662	0.9	0.310087	0.909666
Q68D91	1	Metallo-beta-lactamase domain-containing protein 2 (MBLC2_HUMAN)	4830	23100	10300	40400	65400	73800	24000	56500	0	0	1.86273	0.9	0.310651	0.909666
P08670	13	Vimentin (VIME_HUMAN)	1330000	2790000	314000	2770000	313000	14700000	1400000	17000000	349000	118000	3.1353	1.65	0.293531	0.909666
P05386	1	60S acidic ribosomal protein P1 (RLA1_HUMAN)	44100	0	10300	0	1600000	2610	1390	62600	12400000	1860	172.408	7.42	0.302178	0.909666
P08758	13	Annexin A5 (ANXA5_HUMAN)	22000000	55500000	17200000	56800000	27300000	27700000	23300000	28000000	29300000	15300000	0.664026	-0.59	0.317982	0.914592
Q9NTJ5	18	Phosphatidylinositide phosphatase SAC1 (SAC1_HUMAN)	50100000	46000000	58000000	51500000	57500000	52800000	47700000	58200000	54400000	57700000	1.06453	0.09	0.317391	0.914592
P23526	7	Adenosylhomocysteinase (SAHH_HUMAN)	3130000	2940000	2720000	2660000	3480000	3220000	2740000	3210000	2990000	2630000	1.06376	0.09	0.318361	0.914592
Q13642	24	Four and a half LIM domains protein 1 (FHL1_HUMAN)	221000000	196000000	223000000	201000000	221000000	265000000	209000000	271000000	185000000	210000000	1.07887	0.11	0.316983	0.914592
Q9NRL3	4	Striatin-4 (STRN4_HUMAN)	1960000	2930000	2680000	2610000	2970000	2880000	2530000	3090000	2730000	2610000	1.10085	0.14	0.31774	0.914592
P57088	3	Transmembrane protein 33 (TMM33_HUMAN)	233000	49300	29900	80800	487000	191000	104000	161000	73000	77900	1.85564	0.89	0.318011	0.914592
P01763	2	Ig heavy chain V-III region WEA (HV302_HUMAN)	376000	375000	733000	365000	1490000	243000	415000	231000	1160000	721000	1.53597	0.62	0.319982	0.91779
O95865	2	N(G),N(G)-dimethylarginine dimethylaminohydrolase 2 (DDAH2_HUMAN)	1250000	20600000	1740000	22900000	1400000	10300000	1720000	11300000	1310000	1620000	0.396501	-1.33	0.32585	0.918811
Q9NUU7	1	ATP-dependent RNA helicase DDX19A (DD19A_HUMAN)	0	117000	329000	121000	11600	7200	154000	0	152000	39900	0.428807	-1.22	0.336394	0.918811
Q99683	1	Mitogen-activated protein kinase kinase kinase 5 (M3K5_HUMAN)	304000	1690000	331000	2820000	1220000	333000	330000	877000	369000	274000	0.440946	-1.18	0.324002	0.918811
Q8WV99	1	AN1-type zinc finger protein 2B (ZFN2B_HUMAN)	127000	170000	303000	143000	121000	171000	145000	136000	196000	60400	0.74419	-0.42	0.34097	0.918811
Q9NRM1	1	Enamelin (ENAM_HUMAN)	5650000	3870000	2200000	4240000	1800000	3200000	5310000	3930000	1310000	2560000	0.756475	-0.4	0.33145	0.918811
P61970	4	Nuclear transport factor 2 (NTF2_HUMAN)	13300000	10300000	5340000	8510000	9430000	9200000	7930000	7090000	4960000	5420000	0.783801	-0.35	0.327599	0.918811
A9UHW6	1	MIF4G domain-containing protein (MI4GD_HUMAN)	271000	337000	226000	432000	160000	337000	347000	301000	240000	153000	0.8099	-0.3	0.329605	0.918811
O43242	3	26S proteasome non-ATPase regulatory subunit 3 (PSMD3_HUMAN)	337000	458000	448000	643000	332000	463000	350000	521000	292000	407000	0.835984	-0.26	0.336171	0.918811
P46013	2	Antigen KI-67 (KI67_HUMAN)	51600000	42100000	24300000	42000000	39600000	30300000	40700000	32800000	32400000	24300000	0.83375	-0.26	0.342047	0.918811
P04792	13	Heat shock protein beta-1 (HSPB1_HUMAN)	97700000	168000000	155000000	167000000	170000000	84100000	102000000	83900000	144000000	154000000	0.837162	-0.25	0.329732	0.918811
Q8N9U0	4	Tandem C2 domains nuclear protein (TAC2N_HUMAN)	5030000	5090000	5130000	5380000	6100000	2030000	4960000	2500000	5720000	5020000	0.850864	-0.23	0.322416	0.918811
P84085	1	ADP-ribosylation factor 5 (ARF5_HUMAN)	8000000	5600000	9340000	6470000	6070000	5230000	4330000	5960000	7210000	8790000	0.852091	-0.23	0.338053	0.918811
P23368	14	NAD-dependent malic enzyme, mitochondrial (MAOM_HUMAN)	28000000	25700000	20000000	25700000	18300000	24000000	28800000	24800000	17100000	20600000	0.896043	-0.16	0.337193	0.918811
O15145	5	Actin-related protein 2/3 complex subunit 3 (ARPC3_HUMAN)	42400000	56200000	44900000	48900000	37900000	46100000	48800000	53800000	33700000	41000000	0.905405	-0.14	0.32253	0.918811
P52788	3	Spermine synthase (SPSY_HUMAN)	1550000	1560000	1930000	1330000	1510000	1260000	1400000	1660000	1320000	1520000	0.907378	-0.14	0.332747	0.918811
Q9Y3F4	7	Serine-threonine kinase receptor-associated protein (STRAP_HUMAN)	9940000	13400000	12200000	10300000	9910000	10100000	12600000	10900000	10500000	8830000	0.913903	-0.13	0.347603	0.918811
P46109	10	Crk-like protein (CRKL_HUMAN)	23000000	20600000	19300000	22300000	17000000	22300000	23100000	21700000	16400000	18900000	0.934272	-0.1	0.347145	0.918811
Q9Y613	29	FH1/FH2 domain-containing protein 1 (FHOD1_HUMAN)	57300000	68200000	68100000	66600000	61800000	55800000	61900000	57200000	65300000	68000000	0.947989	-0.08	0.336977	0.918811
Q9Y5S2	8	Serine/threonine-protein kinase MRCK beta (MRCKB_HUMAN)	3580000	4120000	4090000	4210000	3900000	3580000	3530000	4530000	3600000	3580000	0.946667	-0.08	0.344794	0.918811
Q05655	15	Protein kinase C delta type (KPCD_HUMAN)	11300000	12800000	12400000	11300000	11400000	11300000	11500000	11500000	11500000	11900000	0.963738	-0.05	0.344843	0.918811
P04075	31	Fructose-bisphosphate aldolase A (ALDOA_HUMAN)	829000000	812000000	863000000	794000000	840000000	782000000	900000000	816000000	841000000	925000000	1.03174	0.04	0.349321	0.918811
Q99832	23	T-complex protein 1 subunit eta (TCPH_HUMAN)	33700000	34600000	34800000	33700000	32100000	38100000	34500000	37600000	33300000	35800000	1.03021	0.04	0.34418	0.918811
Q9NTK5	8	Obg-like ATPase 1 (OLA1_HUMAN)	8230000	8900000	8780000	9130000	9570000	9230000	10400000	9200000	8110000	8400000	1.04471	0.06	0.346074	0.918811
P19367	31	Hexokinase-1 (HXK1_HUMAN)	111000000	114000000	128000000	118000000	131000000	115000000	115000000	112000000	132000000	138000000	1.05166	0.07	0.328833	0.918811
Q99497	14	Protein DJ-1 (PARK7_HUMAN)	128000000	113000000	123000000	108000000	123000000	121000000	117000000	123000000	125000000	131000000	1.0452	0.07	0.322652	0.918811
O75347	9	Tubulin-specific chaperone A (TBCA_HUMAN)	20200000	18400000	23300000	19700000	19600000	20100000	21700000	23600000	21800000	23400000	1.06373	0.09	0.347279	0.918811
P15170	9	Eukaryotic peptide chain release factor GTP-binding subunit ERF3A (ERF3A_HUMAN)	4940000	5070000	5760000	5690000	5690000	6680000	5900000	5850000	4900000	5150000	1.06151	0.09	0.349016	0.918811
P27105	22	Erythrocyte band 7 integral membrane protein (STOM_HUMAN)	383000000	333000000	298000000	303000000	401000000	327000000	322000000	334000000	390000000	348000000	1.07416	0.1	0.343085	0.918811
Q16643	17	Drebrin (DREB_HUMAN)	46200000	44500000	39200000	48500000	46600000	50500000	41400000	61000000	48600000	41300000	1.08146	0.11	0.336298	0.918811
Q9HC38	6	Glyoxalase domain-containing protein 4 (GLOD4_HUMAN)	5300000	6260000	6910000	5440000	6700000	6650000	5740000	6070000	6200000	7410000	1.081	0.11	0.323982	0.918811
P09496	5	Clathrin light chain A (CLCA_HUMAN)	24800000	24300000	31300000	24700000	27900000	26000000	25700000	29400000	29000000	31400000	1.07453	0.11	0.342913	0.918811
Q0ZGT2	31	Nexilin (NEXN_HUMAN)	83700000	86700000	110000000	87300000	114000000	85100000	89700000	92500000	110000000	108000000	1.08657	0.12	0.333684	0.918811
Q14008	26	Cytoskeleton-associated protein 5 (CKAP5_HUMAN)	12900000	16500000	18700000	17800000	18200000	18700000	15300000	18900000	18200000	18300000	1.08852	0.12	0.346992	0.918811
P10606	4	Cytochrome c oxidase subunit 5B, mitochondrial (COX5B_HUMAN)	22100000	25000000	28500000	25300000	27500000	23900000	22000000	31600000	27800000	31400000	1.0849	0.12	0.331493	0.918811
O15260	4	Surfeit locus protein 4 (SURF4_HUMAN)	2500000	3420000	3650000	3030000	3470000	3230000	3680000	3540000	3200000	3600000	1.0963	0.13	0.325373	0.918811
Q9Y6C9	2	Mitochondrial carrier homolog 2 (MTCH2_HUMAN)	1570000	1770000	2150000	1600000	2380000	2110000	1580000	1990000	1820000	1870000	1.10484	0.14	0.322593	0.918811
P36507	1	Dual specificity mitogen-activated protein kinase kinase 2 (MP2K2_HUMAN)	597000	704000	901000	688000	910000	703000	772000	813000	720000	888000	1.10865	0.15	0.334469	0.918811
P05198	3	Eukaryotic translation initiation factor 2 subunit 1 (IF2A_HUMAN)	4090000	4030000	5560000	4430000	6290000	4540000	3960000	5250000	4570000	5720000	1.11651	0.16	0.32616	0.918811
O95674	2	Phosphatidate cytidylyltransferase 2 (CDS2_HUMAN)	6960000	5540000	8340000	5840000	7570000	6360000	7210000	6490000	8390000	8690000	1.11719	0.16	0.340756	0.918811
O75886	1	Signal transducing adapter molecule 2 (STAM2_HUMAN)	288000	439000	448000	418000	488000	536000	371000	434000	463000	388000	1.12157	0.17	0.324971	0.918811
Q96FJ2	2	Dynein light chain 2, cytoplasmic (DYL2_HUMAN)	3190000	5580000	4000000	4790000	4630000	5380000	5300000	5160000	4710000	4720000	1.13516	0.18	0.336319	0.918811
P23588	7	Eukaryotic translation initiation factor 4B (IF4B_HUMAN)	3710000	3730000	5860000	4040000	4970000	4720000	4070000	4930000	5050000	5840000	1.13725	0.19	0.348792	0.918811
P21399	6	Cytoplasmic aconitate hydratase (ACOC_HUMAN)	1810000	2750000	2600000	2730000	2640000	3650000	2540000	3470000	2150000	2420000	1.13718	0.19	0.340021	0.918811
Q9NR45	2	Sialic acid synthase (SIAS_HUMAN)	341000	384000	246000	293000	351000	399000	434000	332000	417000	228000	1.13977	0.19	0.337946	0.918811
P60468	1	Protein transport protein Sec61 subunit beta (SC61B_HUMAN)	1610000	1900000	2890000	2230000	2650000	2800000	1540000	2800000	2560000	2750000	1.16647	0.22	0.329395	0.918811
Q86VS8	3	Protein Hook homolog 3 (HOOK3_HUMAN)	296000	190000	334000	385000	580000	356000	230000	309000	437000	301000	1.22434	0.29	0.330849	0.918811
Q9H4A6	1	Golgi phosphoprotein 3 (GOLP3_HUMAN)	148000	223000	312000	185000	295000	294000	220000	383000	196000	198000	1.21813	0.29	0.339852	0.918811
Q00577	2	Transcriptional activator protein Pur-alpha (PURA_HUMAN)	1030000	1580000	703000	756000	1240000	1380000	1460000	971000	1340000	1160000	1.23716	0.31	0.326886	0.918811
Q12882	1	Dihydropyrimidine dehydrogenase [NADP(+)] (DPYD_HUMAN)	195000	324000	374000	247000	378000	140000	460000	246000	503000	412000	1.25088	0.32	0.328639	0.918811
Q07021	7	Complement component 1 Q subcomponent-binding protein, mitochondrial (C1QBP_HUMAN)	4630000	6800000	2370000	7770000	6250000	7620000	7690000	8130000	6840000	4440000	1.26626	0.34	0.334533	0.918811
Q12765	5	Secernin-1 (SCRN1_HUMAN)	2370000	1190000	3680000	1420000	2320000	3080000	2540000	3050000	2630000	3180000	1.2933	0.37	0.347948	0.918811
P13987	2	CD59 glycoprotein (CD59_HUMAN)	1480000	536000	1810000	631000	1370000	1690000	1340000	1520000	1260000	1630000	1.31778	0.4	0.340441	0.918811
P50454	5	Serpin H1 (SERPH_HUMAN)	4700000	2410000	1720000	2520000	2310000	5150000	4260000	6070000	3060000	1950000	1.33921	0.42	0.331608	0.918811
P31943	1	Heterogeneous nuclear ribonucleoprotein H (HNRH1_HUMAN)	63500	106000	176000	115000	203000	175000	143000	146000	10200	270000	1.37126	0.46	0.339225	0.918811
Q13546	1	Receptor-interacting serine/threonine-protein kinase 1 (RIPK1_HUMAN)	22500	23400	3970	41000	38600	77500	0	59800	14700	29500	1.61476	0.69	0.344935	0.918811
Q9NR19	1	Acetyl-coenzyme A synthetase, cytoplasmic (ACSA_HUMAN)	8770	0	30800	14800	0	17600	39000	2750	29300	61800	1.84477	0.89	0.349006	0.918811
Q86YZ3	3	Hornerin (HORN_HUMAN)	124000	7220	1010000	56800	1340000	77600	170000	28400	511000	3440000	3.09789	1.63	0.325527	0.918811
Q8N2G8	1	GH3 domain-containing protein (GHDC_HUMAN)	0	21700	85900	37700	0	59400	0	0	0	29900	0.409727	-1.29	0.352993	0.921635
Q9NP58	1	ATP-binding cassette sub-family B member 6, mitochondrial (ABCB6_HUMAN)	18500	267000	9430	212000	37900	151000	89300	22800	4030	10100	0.414429	-1.27	0.352371	0.921635
Q13442	1	28 kDa heat- and acid-stable phosphoprotein (HAP28_HUMAN)	155000	311000	206000	361000	204000	376000	168000	73300	99900	242000	0.750694	-0.41	0.352939	0.921635
O60610	33	Protein diaphanous homolog 1 (DIAP1_HUMAN)	74500000	71400000	63700000	73900000	54900000	62200000	92000000	63800000	55600000	59900000	0.913345	-0.13	0.352052	0.921635
P50395	11	Rab GDP dissociation inhibitor beta (GDIB_HUMAN)	22400000	23900000	27400000	27900000	26500000	27400000	22900000	29300000	26100000	30700000	1.0689	0.1	0.350918	0.921635
P28070	1	Proteasome subunit beta type-4 (PSB4_HUMAN)	1570000	1110000	1510000	863000	1700000	1460000	1050000	1580000	1430000	1540000	1.15575	0.21	0.353455	0.921635
Q00610	46	Clathrin heavy chain 1 (CLH1_HUMAN)	201000000	209000000	200000000	201000000	201000000	226000000	212000000	229000000	190000000	198000000	1.03247	0.05	0.354636	0.921749
P28799	1	Granulins (GRN_HUMAN)	292000	252000	416000	203000	315000	355000	234000	360000	473000	342000	1.19175	0.25	0.356049	0.921749
O43678	2	NADH dehydrogenase [ubiquinone] 1 alpha subcomplex subunit 2 (NDUA2_HUMAN)	71600	153000	82400	142000	206000	213000	109000	126000	168000	45500	1.28805	0.37	0.355711	0.921749
Q7Z2W4	3	Zinc finger CCCH-type antiviral protein 1 (ZCCHV_HUMAN)	311000	185000	645000	450000	842000	551000	196000	430000	594000	554000	1.32705	0.41	0.354274	0.921749
Q08257	3	Quinone oxidoreductase (QOR_HUMAN)	135000	394000	465000	436000	179000	1540000	247000	1040000	140000	459000	1.68065	0.75	0.355758	0.921749
Q9HA64	1	Ketosamine-3-kinase (KT3K_HUMAN)	329000	549000	804000	643000	302000	426000	319000	405000	363000	885000	0.774194	-0.37	0.35718	0.923354
Q02818	1	Nucleobindin-1 (NUCB1_HUMAN)	37400000	21500000	22200000	22200000	46600000	22900000	31200000	20600000	48600000	22600000	1.24234	0.31	0.357883	0.923849
Q9NR28	3	Diablo homolog, mitochondrial (DBLOH_HUMAN)	1540000	2590000	2780000	2200000	1270000	1990000	2100000	1900000	1830000	2620000	0.856934	-0.22	0.358576	0.923914
Q9Y2R0	3	Cytochrome c oxidase assembly protein 3 homolog, mitochondrial (COA3_HUMAN)	655000	860000	675000	847000	471000	1030000	517000	770000	557000	621000	0.870596	-0.2	0.359178	0.923914
P35813	11	Protein phosphatase 1A (PPM1A_HUMAN)	24300000	25800000	27600000	23200000	19400000	23300000	24700000	27400000	21200000	26100000	0.938883	-0.09	0.359442	0.923914
Q00325	9	Phosphate carrier protein, mitochondrial (MPCP_HUMAN)	44300000	48800000	54000000	52800000	47700000	48300000	46100000	45900000	48700000	48900000	0.952476	-0.07	0.361304	0.924754
Q9Y3C6	1	Peptidyl-prolyl cis-trans isomerase-like 1 (PPIL1_HUMAN)	451000	30800	883000	61900	584000	507000	193000	778000	625000	799000	1.62893	0.7	0.360812	0.924754
Q8NCA5	1	Protein FAM98A (FA98A_HUMAN)	3400	0	0	0	4840	0	0	47900	0	0	10.3412	3.37	0.360471	0.924754
Q96KP4	12	Cytosolic non-specific dipeptidase (CNDP2_HUMAN)	18000000	22900000	25600000	22000000	22500000	18500000	16600000	21800000	19900000	22300000	0.916008	-0.13	0.361868	0.924888
Q9P2X0	2	Dolichol-phosphate mannosyltransferase subunit 3 (DPM3_HUMAN)	893000	762000	1480000	1060000	1420000	1060000	934000	1180000	1310000	1460000	1.17028	0.23	0.362393	0.924921
Q05940	2	Synaptic vesicular amine transporter (VMAT2_HUMAN)	332000	475000	194000	577000	313000	444000	370000	321000	158000	189000	0.758344	-0.4	0.363158	0.925566
Q9Y251	10	Heparanase (HPSE_HUMAN)	23100000	25900000	27700000	27600000	29900000	29800000	20800000	31000000	26100000	29900000	1.07063	0.1	0.365177	0.926251
Q7Z4W1	7	L-xylulose reductase (DCXR_HUMAN)	4610000	3850000	6100000	3860000	6090000	4140000	4590000	4110000	5680000	7290000	1.15454	0.21	0.364657	0.926251
P08648	3	Integrin alpha-5 (ITA5_HUMAN)	663000	1010000	1510000	1450000	1570000	1690000	622000	2040000	1210000	1420000	1.23059	0.3	0.365477	0.926251
Q9UDT6	4	CAP-Gly domain-containing linker protein 2 (CLIP2_HUMAN)	941000	1050000	2260000	1010000	1400000	2070000	1020000	2360000	1180000	2170000	1.29253	0.37	0.364233	0.926251
P06727	1	Apolipoprotein A-IV (APOA4_HUMAN)	39100	64000	187000	54200	17800	39900	47500	49500	76500	66100	0.575661	-0.79	0.366143	0.926639
P39656	4	Dolichyl-diphosphooligosaccharide--protein glycosyltransferase 48 kDa subunit (OST48_HUMAN)	6320000	6640000	6230000	6910000	6650000	8170000	6970000	8120000	6770000	5220000	1.07024	0.1	0.368806	0.929256
Q9P2R7	4	Succinyl-CoA ligase [ADP-forming] subunit beta, mitochondrial (SUCB1_HUMAN)	3940000	3200000	5570000	3870000	5230000	4460000	3810000	4840000	4370000	5520000	1.1351	0.18	0.368378	0.929256
O95881	2	Thioredoxin domain-containing protein 12 (TXD12_HUMAN)	527000	673000	259000	645000	486000	1100000	539000	824000	735000	316000	1.26743	0.34	0.369234	0.929256
Q8NDB2	1	B-cell scaffold protein with ankyrin repeats (BANK1_HUMAN)	132000	152000	11400	174000	133000	128000	211000	121000	147000	203000	1.3393	0.42	0.369123	0.929256
Q9NS28	7	Regulator of G-protein signaling 18 (RGS18_HUMAN)	23000000	19100000	18100000	18600000	14900000	20300000	21000000	19300000	17100000	17200000	0.928934	-0.11	0.370398	0.930889
P68371	6	Tubulin beta-4B chain (TBB4B_HUMAN)	47300000	45600000	39000000	53200000	48400000	63100000	59200000	56300000	46700000	33800000	1.10751	0.15	0.37182	0.93242
Q13813	12	Spectrin alpha chain, non-erythrocytic 1 (SPTN1_HUMAN)	3610000	2450000	1730000	2660000	2370000	5730000	2830000	6780000	1730000	1780000	1.35375	0.44	0.372039	0.93242
Q9BTV4	3	Transmembrane protein 43 (TMM43_HUMAN)	1130000	1300000	1520000	1250000	1290000	1680000	1180000	1620000	1390000	1280000	1.08205	0.12	0.375044	0.936056
O75844	1	CAAX prenyl protease 1 homolog (FACE1_HUMAN)	1240000	2150000	1970000	2450000	2240000	2290000	2790000	2440000	2400000	1400000	1.15749	0.21	0.374738	0.936056
Q5VWC8	2	Very-long-chain (3R)-3-hydroxyacyl-[acyl-carrier protein] dehydratase 4 (HACD4_HUMAN)	79000	79500	46500	41300	91100	177000	44800	92200	73700	26200	1.3669	0.45	0.374153	0.936056
P50453	10	Serpin B9 (SPB9_HUMAN)	9870000	16800000	16700000	16800000	14900000	11600000	9820000	10200000	14800000	17000000	0.867764	-0.21	0.37812	0.936181
P21926	8	CD9 antigen (CD9_HUMAN)	332000000	415000000	355000000	335000000	342000000	315000000	348000000	344000000	339000000	348000000	0.94456	-0.08	0.380275	0.936181
Q13418	36	Integrin-linked protein kinase (ILK_HUMAN)	563000000	630000000	608000000	672000000	534000000	603000000	628000000	621000000	495000000	641000000	0.949454	-0.07	0.377742	0.936181
Q9UBW5	21	Bridging integrator 2 (BIN2_HUMAN)	246000000	290000000	282000000	299000000	287000000	243000000	245000000	263000000	275000000	282000000	0.951955	-0.07	0.379852	0.936181
Q13586	19	Stromal interaction molecule 1 (STIM1_HUMAN)	44100000	49900000	50100000	51300000	44900000	44600000	41200000	50500000	50200000	49100000	0.957011	-0.06	0.379397	0.936181
P55786	13	Puromycin-sensitive aminopeptidase (PSA_HUMAN)	10300000	10200000	10300000	10600000	11100000	11800000	10600000	11700000	9220000	10100000	1.03897	0.05	0.379093	0.936181
Q9BVK6	3	Transmembrane emp24 domain-containing protein 9 (TMED9_HUMAN)	4300000	4150000	3360000	3410000	3840000	5330000	3880000	5640000	3520000	3250000	1.1152	0.16	0.379004	0.936181
P17301	17	Integrin alpha-2 (ITA2_HUMAN)	33500000	15400000	37700000	13300000	25000000	33200000	34200000	29400000	27300000	40400000	1.2646	0.34	0.378976	0.936181
P15531	2	Nucleoside diphosphate kinase A (NDKA_HUMAN)	2210000	1590000	3300000	1750000	5640000	1440000	1230000	2600000	3280000	3350000	1.32128	0.4	0.379388	0.936181
Q9Y3A6	1	Transmembrane emp24 domain-containing protein 5 (TMED5_HUMAN)	183000	537000	171000	564000	633000	798000	237000	745000	418000	200000	1.38877	0.47	0.377978	0.936181
P40926	19	Malate dehydrogenase, mitochondrial (MDHM_HUMAN)	86700000	86800000	88300000	90700000	90100000	91000000	101000000	91400000	79100000	93200000	1.03225	0.05	0.381368	0.936495
Q15819	3	Ubiquitin-conjugating enzyme E2 variant 2 (UB2V2_HUMAN)	4040000	4970000	6800000	5480000	6720000	4890000	5360000	5540000	6080000	7240000	1.12197	0.17	0.381439	0.936495
P22694	2	cAMP-dependent protein kinase catalytic subunit beta (KAPCB_HUMAN)	1190000	1190000	1030000	1130000	697000	1830000	1470000	1590000	1120000	1080000	1.14347	0.19	0.382783	0.936694
P16150	1	Leukosialin (LEUK_HUMAN)	766000	797000	1480000	990000	1130000	964000	887000	1210000	1390000	1600000	1.18704	0.25	0.383075	0.936694
Q9Y4Y9	1	U6 snRNA-associated Sm-like protein LSm5 (LSM5_HUMAN)	131000	142000	173000	188000	82400	262000	73200	227000	241000	300000	1.24669	0.32	0.382616	0.936694
Q6RUI8	1	Uncharacterized protein C19orf48 (CS048_HUMAN)	6890000	4420000	5400000	5050000	5470000	3180000	3590000	4130000	6330000	5810000	0.873468	-0.19	0.384141	0.936765
Q9BS26	7	Endoplasmic reticulum resident protein 44 (ERP44_HUMAN)	15300000	15600000	18700000	17000000	19400000	18100000	14100000	19800000	17200000	17600000	1.06306	0.09	0.384033	0.936765
Q16401	3	26S proteasome non-ATPase regulatory subunit 5 (PSMD5_HUMAN)	213000	370000	138000	277000	41100	374000	127000	367000	87800	62500	0.707682	-0.5	0.385571	0.937721
Q9UBQ0	1	Vacuolar protein sorting-associated protein 29 (VPS29_HUMAN)	883000	843000	838000	811000	944000	845000	812000	954000	742000	1020000	1.05027	0.07	0.385377	0.937721
P25686	2	DnaJ homolog subfamily B member 2 (DNJB2_HUMAN)	322000	378000	447000	380000	437000	407000	211000	457000	491000	621000	1.1456	0.2	0.386247	0.937879
Q96G23	3	Ceramide synthase 2 (CERS2_HUMAN)	2010000	1730000	1900000	2180000	1440000	3160000	1830000	4670000	1870000	1700000	1.25064	0.32	0.386674	0.937879
Q9UBQ7	6	Glyoxylate reductase/hydroxypyruvate reductase (GRHPR_HUMAN)	5110000	5480000	7620000	4690000	8410000	6300000	6160000	4680000	7480000	5980000	1.13566	0.18	0.387462	0.938531
P55084	13	Trifunctional enzyme subunit beta, mitochondrial (ECHB_HUMAN)	29900000	29300000	18600000	27100000	21500000	26000000	26400000	25100000	23500000	18300000	0.89482	-0.16	0.389128	0.941304
P06733	35	Alpha-enolase (ENOA_HUMAN)	569000000	472000000	622000000	449000000	610000000	511000000	565000000	474000000	618000000	665000000	1.08681	0.12	0.390392	0.94184
P26440	5	Isovaleryl-CoA dehydrogenase, mitochondrial (IVD_HUMAN)	2750000	3980000	3710000	3760000	3880000	4480000	2950000	4150000	3900000	3850000	1.08967	0.12	0.390158	0.94184
Q6UXL0	1	Interleukin-20 receptor subunit beta (I20RB_HUMAN)	769000	738000	1060000	940000	533000	568000	538000	733000	1000000	1170000	0.863416	-0.21	0.391481	0.941877
P55209	14	Nucleosome assembly protein 1-like 1 (NP1L1_HUMAN)	8930000	11900000	11400000	11100000	9780000	15400000	12600000	13600000	11100000	9110000	1.10147	0.14	0.391971	0.941877
P27816	8	Microtubule-associated protein 4 (MAP4_HUMAN)	1890000	1550000	2620000	2170000	2620000	1910000	2050000	2310000	3060000	1980000	1.12839	0.18	0.391215	0.941877
P18031	7	Tyrosine-protein phosphatase non-receptor type 1 (PTN1_HUMAN)	3980000	3780000	3590000	3240000	3580000	4260000	3650000	4060000	3700000	3690000	1.04821	0.07	0.39285	0.942736
Q9Y2Z0	2	Suppressor of G2 allele of SKP1 homolog (SUGT1_HUMAN)	908000	773000	884000	855000	1060000	776000	809000	1050000	797000	975000	1.06569	0.09	0.394237	0.944809
P06132	4	Uroporphyrinogen decarboxylase (DCUP_HUMAN)	3690000	3850000	3340000	3520000	3050000	5330000	3930000	5900000	3100000	3160000	1.13287	0.18	0.395253	0.94599
P48163	1	NADP-dependent malic enzyme (MAOX_HUMAN)	665000	454000	304000	524000	27400	291000	1010000	385000	28300	307000	0.701489	-0.51	0.40451	0.948054
Q9H6Q3	3	Src-like-adapter 2 (SLAP2_HUMAN)	1190000	1530000	719000	1720000	686000	1440000	1420000	1300000	610000	820000	0.81101	-0.3	0.400295	0.948054
P0CG39	1	POTE ankyrin domain family member J (POTEJ_HUMAN)	1420000	1820000	1500000	1720000	929000	1680000	1700000	1650000	1680000	1170000	0.909082	-0.14	0.402338	0.948054
O14818	5	Proteasome subunit alpha type-7 (PSA7_HUMAN)	8010000	9220000	10200000	9990000	8580000	9950000	8090000	8240000	8770000	9370000	0.944237	-0.08	0.403307	0.948054
P54577	17	Tyrosine--tRNA ligase, cytoplasmic (SYYC_HUMAN)	28700000	25100000	30600000	26900000	34100000	26100000	28000000	27200000	31200000	29400000	1.05421	0.08	0.397561	0.948054
P27824	22	Calnexin (CALX_HUMAN)	68700000	71000000	61600000	68000000	65900000	88200000	71700000	92600000	57300000	61500000	1.08231	0.12	0.404152	0.948054
P19086	6	Guanine nucleotide-binding protein G(z) subunit alpha (GNAZ_HUMAN)	8970000	13100000	9420000	11000000	10600000	11900000	13200000	12800000	10500000	10700000	1.09359	0.13	0.400982	0.948054
Q04917	13	14-3-3 protein eta (1433F_HUMAN)	135000000	133000000	189000000	149000000	189000000	138000000	137000000	146000000	195000000	197000000	1.10231	0.14	0.404017	0.948054
Q13131	2	5'-AMP-activated protein kinase catalytic subunit alpha-1 (AAPK1_HUMAN)	598000	549000	822000	520000	910000	683000	448000	670000	805000	716000	1.13352	0.18	0.401908	0.948054
Q92556	3	Engulfment and cell motility protein 1 (ELMO1_HUMAN)	928000	1010000	1550000	1190000	1130000	1510000	1100000	2050000	950000	1400000	1.16004	0.21	0.404057	0.948054
P51397	2	Death-associated protein 1 (DAP1_HUMAN)	534000	656000	354000	601000	1190000	469000	839000	564000	846000	162000	1.26496	0.34	0.404213	0.948054
P49189	4	4-trimethylaminobutyraldehyde dehydrogenase (AL9A1_HUMAN)	360000	180000	78900	259000	302000	198000	317000	327000	423000	146000	1.30083	0.38	0.397411	0.948054
O00410	4	Importin-5 (IPO5_HUMAN)	4190000	3940000	4850000	6310000	5940000	4290000	4200000	15000000	5340000	4020000	1.34059	0.42	0.400432	0.948054
P0C0L5	1	Complement C4-B (CO4B_HUMAN)	112000	249000	194000	248000	588000	123000	62100	130000	523000	303000	1.43553	0.52	0.399289	0.948054
P55327	2	Tumor protein D52 (TPD52_HUMAN)	759000	307000	368000	189000	214000	1190000	662000	1300000	105000	260000	1.53255	0.62	0.404111	0.948054
O75718	1	Cartilage-associated protein (CRTAP_HUMAN)	23600	68800	30700	39000	44300	49900	32800	163000	80300	4420	1.54111	0.62	0.40289	0.948054
P53992	4	Protein transport protein Sec24C (SC24C_HUMAN)	2020000	2470000	2750000	2450000	2500000	2550000	2160000	3230000	2970000	2330000	1.0829	0.11	0.405134	0.948286
Q9NQ75	19	Cas scaffolding protein family member 4 (CASS4_HUMAN)	41100000	48400000	39300000	44200000	38700000	41600000	44500000	42000000	41700000	38900000	0.953372	-0.07	0.406414	0.949088
A1L3X0	2	Elongation of very long chain fatty acids protein 7 (ELOV7_HUMAN)	609000	797000	616000	996000	1310000	810000	616000	860000	933000	708000	1.15684	0.21	0.406527	0.949088
P46439	2	Glutathione S-transferase Mu 5 (GSTM5_HUMAN)	1480000	252000	1180000	360000	2160000	213000	1320000	203000	2260000	1260000	1.511	0.59	0.407106	0.949214
Q5T1M5	1	FK506-binding protein 15 (FKB15_HUMAN)	23300	0	29700	0	13600	43300	0	0	30300	56900	1.81258	0.86	0.407777	0.949553
P51808	1	Dynein light chain Tctex-type 3 (DYLT3_HUMAN)	85500	35100	389000	46200	114000	21100	36100	50300	81600	47000	0.419935	-1.25	0.410437	0.951256
Q86WI1	3	Fibrocystin-L (PKHL1_HUMAN)	35300000	38000000	61600000	46000000	37200000	28600000	34200000	33500000	36500000	61400000	0.852773	-0.23	0.409085	0.951256
O60313	6	Dynamin-like 120 kDa protein, mitochondrial (OPA1_HUMAN)	1890000	2230000	2560000	2370000	2330000	2260000	2140000	2620000	2610000	2500000	1.06519	0.09	0.411049	0.951256
P04049	1	RAF proto-oncogene serine/threonine-protein kinase (RAF1_HUMAN)	78700	52400	48400	55900	74600	67100	29200	71100	81000	85700	1.15746	0.21	0.411667	0.951256
Q8WXE9	2	Stonin-2 (STON2_HUMAN)	432000	423000	169000	353000	350000	564000	649000	337000	359000	259000	1.21908	0.29	0.409902	0.951256
Q12912	3	Lymphoid-restricted membrane protein (LRMP_HUMAN)	275000000	229000000	855000000	232000000	805000000	242000000	311000000	215000000	1060000000	873000000	1.4691	0.56	0.411425	0.951256
P99999	7	Cytochrome c (CYC_HUMAN)	16600000	15200000	9080000	16600000	9250000	15600000	13600000	18000000	7690000	9280000	0.851543	-0.23	0.412366	0.951654
Q7L591	9	Docking protein 3 (DOK3_HUMAN)	18900000	20400000	20400000	18900000	17600000	18800000	21200000	20500000	16600000	18900000	0.963528	-0.05	0.41479	0.953595
Q15691	17	Microtubule-associated protein RP/EB family member 1 (MARE1_HUMAN)	95900000	109000000	91200000	97100000	106000000	104000000	95200000	110000000	103000000	96500000	1.04222	0.06	0.413756	0.953595
P13747	2	HLA class I histocompatibility antigen, alpha chain E (HLAE_HUMAN)	150000	491000	5230000	663000	1380000	4290000	143000	4110000	1900000	5770000	1.79502	0.85	0.414618	0.953595
O00264	5	Membrane-associated progesterone receptor component 1 (PGRC1_HUMAN)	7210000	7120000	8910000	8670000	8170000	9200000	7690000	11300000	6560000	9160000	1.08806	0.12	0.415706	0.954486
P08574	4	Cytochrome c1, heme protein, mitochondrial (CY1_HUMAN)	1550000	1850000	353000	1360000	382000	2050000	1260000	1230000	212000	249000	0.701871	-0.51	0.417695	0.954652
Q15389	6	Angiopoietin-1 (ANGP1_HUMAN)	3580000	2820000	873000	2490000	1120000	1900000	3620000	2100000	1480000	777000	0.75093	-0.41	0.419927	0.954652
P53007	2	Tricarboxylate transport protein, mitochondrial (TXTP_HUMAN)	706000	796000	912000	946000	661000	811000	738000	727000	862000	896000	0.931548	-0.1	0.420168	0.954652
Q99747	3	Gamma-soluble NSF attachment protein (SNAG_HUMAN)	2210000	2600000	2350000	2280000	2340000	2810000	2680000	2840000	2200000	2080000	1.05579	0.08	0.417506	0.954652
P15121	3	Aldose reductase (ALDR_HUMAN)	3020000	1960000	3050000	2130000	3480000	2530000	2360000	2360000	3150000	3180000	1.11942	0.16	0.418687	0.954652
P62330	2	ADP-ribosylation factor 6 (ARF6_HUMAN)	1150000	1050000	1020000	680000	1190000	1480000	1100000	1150000	850000	811000	1.12496	0.17	0.420533	0.954652
O95571	3	Persulfide dioxygenase ETHE1, mitochondrial (ETHE1_HUMAN)	1630000	996000	1350000	1160000	1260000	1700000	1720000	1850000	1010000	1170000	1.13058	0.18	0.420261	0.954652
P61165	1	Transmembrane protein 258 (TM258_HUMAN)	213000	326000	528000	345000	454000	485000	322000	364000	382000	492000	1.17989	0.24	0.418926	0.954652
P27701	1	CD82 antigen (CD82_HUMAN)	58200	143000	1020000	204000	1000000	238000	22400	286000	1430000	770000	1.75246	0.81	0.419373	0.954652
P01040	1	Cystatin-A (CYTA_HUMAN)	8040	34700	760000	14400	37300	0	5170	0	118000	218000	0.308776	-1.69	0.505357	0.954956
Q8WUH6	1	UPF0444 transmembrane protein C12orf23 (CL023_HUMAN)	3570	92100	0	322000	3070	215000	0	50900	1790	12500	0.452127	-1.14	0.527136	0.954956
Q9BYC5	1	Alpha-(1,6)-fucosyltransferase (FUT8_HUMAN)	3040	117000	3960	108000	2620	20600	5790	40300	93200	9000	0.492845	-1.02	0.438858	0.954956
Q00169	1	Phosphatidylinositol transfer protein alpha isoform (PIPNA_HUMAN)	7430	204000	1900	95400	26000	109000	53600	0	44400	79.5	0.503308	-0.99	0.490029	0.954956
P19474	1	E3 ubiquitin-protein ligase TRIM21 (RO52_HUMAN)	23400	0	0	74800	2260	48400	24000	0	5690	0	0.545485	-0.87	0.593427	0.954956
Q9BZF1	1	Oxysterol-binding protein-related protein 8 (OSBL8_HUMAN)	0	34700	0	24300	1150	11900	7300	25300	4030	0	0.561356	-0.83	0.535184	0.954956
Q9HBL0	4	Tensin-1 (TENS1_HUMAN)	428000	738000	2650000	893000	385000	202000	523000	257000	467000	2480000	0.610745	-0.71	0.485332	0.954956
P49757	2	Protein numb homolog (NUMB_HUMAN)	681000	237000	67200	458000	232000	235000	266000	430000	133000	152000	0.668884	-0.58	0.447257	0.954956
O43598	1	2'-deoxynucleoside 5'-phosphate N-hydrolase 1 (DNPH1_HUMAN)	76800	219000	135000	240000	87400	121000	360000	14800	71700	28700	0.679388	-0.56	0.427031	0.954956
P04439	1	HLA class I histocompatibility antigen, A-3 alpha chain (1A03_HUMAN)	583000	1820000	357000	1490000	709000	526000	1670000	720000	263000	432000	0.677647	-0.56	0.438202	0.954956
Q9H479	5	Fructosamine-3-kinase (FN3K_HUMAN)	5700000	10800000	25600000	10400000	4850000	6100000	5780000	5840000	5360000	26800000	0.694984	-0.53	0.496762	0.954956
P68133	2	Actin, alpha skeletal muscle (ACTS_HUMAN)	3870000	791000	420000	2700000	3110000	1010000	314000	2530000	517000	579000	0.690571	-0.53	0.551514	0.954956
Q96CV9	1	Optineurin (OPTN_HUMAN)	398000	676000	107000	773000	173000	626000	521000	492000	66000	147000	0.69089	-0.53	0.433111	0.954956
O15498	2	Synaptobrevin homolog YKT6 (YKT6_HUMAN)	344000	469000	86400	238000	81600	371000	268000	323000	112000	57800	0.711213	-0.49	0.435656	0.954956
P62328	3	Thymosin beta-4 (TYB4_HUMAN)	7570000	2330000	2950000	14900000	3310000	4250000	4520000	6430000	2160000	9420000	0.722883	-0.47	0.56951	0.954956
Q9HD20	1	Probable cation-transporting ATPase 13A1 (AT131_HUMAN)	794000	680000	29500	805000	406000	715000	827000	529000	16600	14600	0.724338	-0.47	0.517833	0.954956
Q9NZ32	1	Actin-related protein 10 (ARP10_HUMAN)	324000	188000	91000	501000	457000	45000	418000	29200	251000	3570	0.726914	-0.46	0.556168	0.954956
P49619	1	Diacylglycerol kinase gamma (DGKG_HUMAN)	140000	235000	42200	190000	120000	186000	186000	19000	51900	103000	0.731116	-0.45	0.44572	0.954956
A8MWS5	1	Putative neuroblastoma breakpoint family member 6-like protein (NBP6L_HUMAN)	519000	424000	90400	767000	37800	1040000	538000	263000	62000	32300	0.730615	-0.45	0.5864	0.954956
Q14112	8	Nidogen-2 (NID2_HUMAN)	5240000	2860000	649000	2970000	454000	3150000	5290000	2940000	423000	708000	0.737549	-0.44	0.55342	0.954956
Q15276	1	Rab GTPase-binding effector protein 1 (RABE1_HUMAN)	27400	23600	76600	75400	10600	7970	26400	45400	54700	79200	0.736519	-0.44	0.493249	0.954956
P34913	1	Bifunctional epoxide hydrolase 2 (HYES_HUMAN)	31700	77700	30000	44100	23600	88100	30700	36900	24800	0	0.741508	-0.43	0.48769	0.954956
Q13033	1	Striatin-3 (STRN3_HUMAN)	308000	289000	0	164000	53100	236000	314000	178000	55400	9270	0.740929	-0.43	0.588172	0.954956
Q8IUR7	1	Armadillo repeat-containing protein 8 (ARMC8_HUMAN)	45100	63600	39500	11400	6810	41300	16800	0	63600	52000	0.75401	-0.41	0.535796	0.954956
Q9UEW8	4	STE20/SPS1-related proline-alanine-rich protein kinase (STK39_HUMAN)	1010000	1550000	341000	1160000	580000	742000	1420000	867000	667000	385000	0.765165	-0.38	0.452124	0.954956
P27708	2	CAD protein (PYR1_HUMAN)	89100	381000	138000	308000	125000	307000	219000	135000	206000	72600	0.774733	-0.37	0.537195	0.954956
O95671	2	N-acetylserotonin O-methyltransferase-like protein (ASML_HUMAN)	402000	289000	1000000	470000	328000	427000	246000	575000	206000	753000	0.782045	-0.36	0.541627	0.954956
O75427	1	Leucine-rich repeat and calponin homology domain-containing protein 4 (LRCH4_HUMAN)	25800	97000	76200	52400	70100	51200	36400	73300	0	64500	0.783612	-0.35	0.502241	0.954956
Q9HBL7	2	Plasminogen receptor (KT) (PLRKT_HUMAN)	332000	1020000	793000	1160000	427000	695000	501000	871000	429000	996000	0.790519	-0.34	0.443626	0.954956
Q96A65	1	Exocyst complex component 4 (EXOC4_HUMAN)	105000	82100	195000	73200	3760	115000	83400	104000	77700	156000	0.790482	-0.34	0.519839	0.954956
Q9UJZ1	1	Stomatin-like protein 2, mitochondrial (STML2_HUMAN)	64000	19100	57400	33600	41000	40900	5060	69900	38700	11400	0.792495	-0.33	0.544401	0.954956
Q96C19	1	EF-hand domain-containing protein D2 (EFHD2_HUMAN)	44200	51300	68500	49700	48100	38800	24100	28600	20600	97400	0.803619	-0.32	0.438419	0.954956
P0C7P3	5	Schlafen family member 14 (SLN14_HUMAN)	1090000	1230000	379000	1180000	222000	1360000	1480000	1060000	184000	383000	0.805878	-0.31	0.561057	0.954956
P30048	2	Thioredoxin-dependent peroxide reductase, mitochondrial (PRDX3_HUMAN)	1840000	5320000	4310000	4480000	4810000	3870000	1830000	2890000	2610000	3410000	0.811703	-0.3	0.423979	0.954956
Q562R1	1	Beta-actin-like protein 2 (ACTBL_HUMAN)	672000	1640000	1990000	1280000	1060000	1780000	976000	1680000	759000	609000	0.819778	-0.29	0.490485	0.954956
Q9Y6M9	2	NADH dehydrogenase [ubiquinone] 1 beta subcomplex subunit 9 (NDUB9_HUMAN)	317000	995000	389000	605000	316000	593000	619000	336000	552000	441000	0.825961	-0.28	0.570286	0.954956
P19404	1	NADH dehydrogenase [ubiquinone] flavoprotein 2, mitochondrial (NDUV2_HUMAN)	270000	640000	561000	700000	459000	721000	0	811000	380000	302000	0.82082	-0.28	0.544034	0.954956
O60831	2	PRA1 family protein 2 (PRAF2_HUMAN)	1810000	2780000	1150000	2840000	1540000	2260000	2290000	2110000	1350000	1160000	0.832168	-0.26	0.469584	0.954956
A6NHG4	4	D-dopachrome decarboxylase-like protein (DDTL_HUMAN)	3260000	3430000	1560000	2350000	2380000	2290000	3030000	2220000	1810000	1770000	0.849057	-0.24	0.440264	0.954956
O94979	1	Protein transport protein Sec31A (SC31A_HUMAN)	139000	343000	377000	300000	302000	396000	263000	110000	350000	52200	0.847397	-0.24	0.581402	0.954956
P31431	1	Syndecan-4 (SDC4_HUMAN)	64600	70500	53400	71200	41100	14500	56000	20500	95600	104000	0.851495	-0.23	0.567903	0.954956
P02768	60	Serum albumin (ALBU_HUMAN)	2200000000	1400000000	1220000000	1420000000	1350000000	1030000000	2080000000	1120000000	1270000000	1230000000	0.863248	-0.22	0.447766	0.954956
O00159	6	Unconventional myosin-Ic (MYO1C_HUMAN)	1300000	2980000	2380000	2980000	1990000	2220000	2350000	1440000	1830000	2560000	0.856846	-0.22	0.464296	0.954956
P01033	6	Metalloproteinase inhibitor 1 (TIMP1_HUMAN)	26100000	19200000	9050000	18700000	14300000	18200000	23500000	17700000	12600000	8020000	0.86078	-0.22	0.55611	0.954956
P41226	15	Ubiquitin-like modifier-activating enzyme 7 (UBA7_HUMAN)	27600000	19700000	21900000	19600000	7750000	25100000	26700000	25400000	7830000	22400000	0.864715	-0.21	0.49025	0.954956
Q9HCN6	9	Platelet glycoprotein VI (GPVI_HUMAN)	28300000	42900000	19800000	45800000	25800000	41500000	32400000	37500000	21200000	19200000	0.865497	-0.21	0.54711	0.954956
O60437	1	Periplakin (PEPL_HUMAN)	122000000	111000000	47300000	95700000	66300000	80000000	123000000	103000000	57500000	56500000	0.862234	-0.21	0.545336	0.954956
Q8IWA5	4	Choline transporter-like protein 2 (CTL2_HUMAN)	9770000	6390000	9950000	6740000	5750000	7070000	9070000	7320000	4150000	9660000	0.873059	-0.2	0.438212	0.954956
Q9H8W4	3	Pleckstrin homology domain-containing family F member 2 (PKHF2_HUMAN)	1870000	2650000	1590000	2150000	1650000	2160000	2430000	2270000	954000	1330000	0.871186	-0.2	0.437535	0.954956
Q9H6W3	1	Bifunctional lysine-specific demethylase and histidyl-hydroxylase NO66 (NO66_HUMAN)	2230000	1700000	1710000	2980000	2500000	1370000	1340000	2120000	2210000	1800000	0.87703	-0.19	0.488351	0.954956
Q8WWI5	3	Choline transporter-like protein 1 (CTL1_HUMAN)	2930000	4460000	3140000	5050000	3060000	3630000	3640000	3760000	3380000	3220000	0.885323	-0.18	0.450695	0.954956
O14653	1	Golgi SNAP receptor complex member 2 (GOSR2_HUMAN)	190000	144000	131000	130000	178000	182000	65500	136000	169000	58800	0.88437	-0.18	0.546167	0.954956
O15511	11	Actin-related protein 2/3 complex subunit 5 (ARPC5_HUMAN)	32100000	34500000	18900000	31200000	19500000	31700000	29700000	38600000	17700000	18000000	0.886604	-0.17	0.525967	0.954956
Q9NRW4	1	Dual specificity protein phosphatase 22 (DUS22_HUMAN)	594000	561000	729000	590000	730000	236000	726000	289000	648000	674000	0.890057	-0.17	0.519744	0.954956
P02671	73	Fibrinogen alpha chain (FIBA_HUMAN)	4150000000	4060000000	2790000000	4210000000	3930000000	2610000000	4480000000	2890000000	3780000000	2800000000	0.898093	-0.16	0.425284	0.954956
P26639	10	Threonine--tRNA ligase, cytoplasmic (SYTC_HUMAN)	12800000	12800000	7310000	9600000	7010000	12900000	11600000	12300000	6790000	6570000	0.896573	-0.16	0.554822	0.954956
P54709	2	Sodium/potassium-transporting ATPase subunit beta-3 (AT1B3_HUMAN)	690000	1440000	1030000	1030000	1060000	885000	691000	918000	1110000	950000	0.893238	-0.16	0.539463	0.954956
O75131	3	Copine-3 (CPNE3_HUMAN)	624000	1050000	600000	794000	597000	864000	617000	644000	730000	686000	0.899174	-0.15	0.527846	0.954956
P14406	2	Cytochrome c oxidase subunit 7A2, mitochondrial (CX7A2_HUMAN)	3300000	6510000	4620000	6060000	4220000	3640000	5950000	5140000	3970000	4750000	0.900277	-0.15	0.556974	0.954956
Q96HD1	1	Cysteine-rich with EGF-like domain protein 1 (CREL1_HUMAN)	309000	206000	271000	249000	63200	315000	293000	333000	166000	228000	0.900612	-0.15	0.605245	0.954956
Q70J99	26	Protein unc-13 homolog D (UN13D_HUMAN)	77500000	67700000	85800000	66500000	73800000	43400000	76700000	43500000	81700000	87200000	0.910476	-0.14	0.487265	0.954956
P60981	11	Destrin (DEST_HUMAN)	68700000	47600000	38700000	48500000	49800000	43000000	53400000	44300000	48400000	38900000	0.910074	-0.14	0.533914	0.954956
Q9P1Z2	2	Calcium-binding and coiled-coil domain-containing protein 1 (CACO1_HUMAN)	715000	615000	798000	660000	479000	716000	718000	889000	481000	520000	0.909374	-0.14	0.447707	0.954956
P61086	2	Ubiquitin-conjugating enzyme E2 K (UBE2K_HUMAN)	3050000	2560000	1840000	1790000	2220000	2100000	1760000	2700000	1870000	1920000	0.906926	-0.14	0.553438	0.954956
P29401	21	Transketolase (TKT_HUMAN)	64400000	64100000	84700000	65200000	65100000	48200000	61700000	52700000	67800000	85900000	0.913314	-0.13	0.438878	0.954956
P45880	9	Voltage-dependent anion-selective channel protein 2 (VDAC2_HUMAN)	35400000	27800000	25100000	24200000	20300000	30300000	27600000	28400000	24600000	23000000	0.913778	-0.13	0.445346	0.954956
Q8N699	3	Myc target protein 1 (MYCT1_HUMAN)	15500000	20000000	14400000	20300000	16700000	16400000	18900000	19200000	13500000	11600000	0.91453	-0.13	0.479337	0.954956
Q96K76	2	Ubiquitin carboxyl-terminal hydrolase 47 (UBP47_HUMAN)	539000	607000	658000	465000	622000	453000	567000	546000	581000	337000	0.91259	-0.13	0.435261	0.954956
P49773	2	Histidine triad nucleotide-binding protein 1 (HINT1_HUMAN)	10400000	8590000	8720000	8390000	6800000	11200000	11100000	8990000	4120000	7290000	0.914127	-0.13	0.544676	0.954956
P35580	2	Myosin-10 (MYH10_HUMAN)	982000	702000	685000	654000	539000	641000	839000	896000	373000	861000	0.914985	-0.13	0.590687	0.954956
Q5VY43	13	Platelet endothelial aggregation receptor 1 (PEAR1_HUMAN)	7320000	11700000	9890000	11900000	9170000	8660000	8810000	9070000	10200000	10400000	0.919873	-0.12	0.511376	0.954956
Q8IWB7	3	WD repeat and FYVE domain-containing protein 1 (WDFY1_HUMAN)	1830000	2370000	1520000	2370000	1320000	2180000	2310000	1960000	1480000	1920000	0.920478	-0.12	0.563035	0.954956
P23515	1	Oligodendrocyte-myelin glycoprotein (OMGP_HUMAN)	2430000	2020000	2230000	1950000	1340000	1600000	2090000	2380000	2020000	2450000	0.917729	-0.12	0.426636	0.954956
P55854	1	Small ubiquitin-related modifier 3 (SUMO3_HUMAN)	16700000	12300000	21200000	17000000	16200000	12700000	12900000	16300000	12600000	22200000	0.921627	-0.12	0.594291	0.954956
Q99685	13	Monoglyceride lipase (MGLL_HUMAN)	22800000	27800000	19800000	29100000	23000000	24800000	23000000	25400000	22100000	20200000	0.927973	-0.11	0.484354	0.954956
P07203	11	Glutathione peroxidase 1 (GPX1_HUMAN)	35600000	39500000	32900000	43000000	28100000	40800000	40900000	42800000	25400000	31500000	0.924945	-0.11	0.475788	0.954956
Q96CN7	5	Isochorismatase domain-containing protein 1 (ISOC1_HUMAN)	5160000	7370000	5040000	6720000	5920000	6090000	6050000	5740000	4490000	5470000	0.926582	-0.11	0.517346	0.954956
P61923	1	Coatomer subunit zeta-1 (COPZ1_HUMAN)	2130000	2860000	3110000	2650000	1740000	2480000	2190000	2370000	2430000	3700000	0.924651	-0.11	0.570841	0.954956
Q6XQN6	8	Nicotinate phosphoribosyltransferase (PNCB_HUMAN)	12100000	10300000	7460000	9510000	8910000	8840000	11700000	9370000	8890000	7500000	0.934891	-0.1	0.590811	0.954956
P49591	7	Serine--tRNA ligase, cytoplasmic (SYSC_HUMAN)	4940000	4930000	3610000	5280000	4520000	4770000	4240000	5420000	3680000	3560000	0.930704	-0.1	0.51378	0.954956
P49721	3	Proteasome subunit beta type-2 (PSB2_HUMAN)	23700000	20700000	29100000	21100000	22100000	18300000	18800000	22000000	24300000	26800000	0.932347	-0.1	0.519159	0.954956
Q9UII2	2	ATPase inhibitor, mitochondrial (ATIF1_HUMAN)	4660000	4190000	5240000	4570000	4150000	3550000	4560000	3850000	4080000	5860000	0.93069	-0.1	0.440995	0.954956
Q4KMP7	1	TBC1 domain family member 10B (TB10B_HUMAN)	850000	805000	942000	757000	870000	577000	705000	867000	786000	900000	0.935202	-0.1	0.42298	0.954956
Q14766	65	Latent-transforming growth factor beta-binding protein 1 (LTBP1_HUMAN)	925000000	786000000	571000000	813000000	711000000	763000000	849000000	825000000	633000000	575000000	0.938288	-0.09	0.606771	0.954956
P11216	38	Glycogen phosphorylase, brain form (PYGB_HUMAN)	43500000	53000000	44500000	51700000	36500000	50700000	52800000	48200000	36200000	46700000	0.9379	-0.09	0.454398	0.954956
O95810	29	Serum deprivation-response protein (SDPR_HUMAN)	443000000	448000000	573000000	492000000	439000000	412000000	431000000	441000000	470000000	565000000	0.940014	-0.09	0.463475	0.954956
Q9ULH1	14	Arf-GAP with SH3 domain, ANK repeat and PH domain-containing protein 1 (ASAP1_HUMAN)	6900000	9380000	9040000	10200000	7020000	8490000	9960000	9830000	5960000	8860000	0.940691	-0.09	0.604935	0.954956
Q9UNZ2	9	NSFL1 cofactor p47 (NSF1C_HUMAN)	8920000	9610000	11800000	9840000	8540000	9440000	9330000	9950000	8280000	11300000	0.943324	-0.09	0.474947	0.954956
P11234	8	Ras-related protein Ral-B (RALB_HUMAN)	24500000	25200000	29000000	23400000	21400000	21200000	21900000	23500000	24400000	31100000	0.93699	-0.09	0.427502	0.954956
P28482	5	Mitogen-activated protein kinase 1 (MK01_HUMAN)	6600000	6770000	6030000	5630000	4980000	6880000	6480000	7180000	4430000	5220000	0.936743	-0.09	0.478255	0.954956
O75964	4	ATP synthase subunit g, mitochondrial (ATP5L_HUMAN)	9700000	7470000	7120000	6620000	8250000	6910000	6330000	7300000	6940000	7850000	0.939933	-0.09	0.561554	0.954956
P18859	4	ATP synthase-coupling factor 6, mitochondrial (ATP5J_HUMAN)	7430000	7840000	6380000	7240000	5340000	7790000	6570000	9470000	5740000	5810000	0.939656	-0.09	0.562347	0.954956
Q9Y376	3	Calcium-binding protein 39 (CAB39_HUMAN)	844000	996000	1020000	838000	797000	968000	1040000	763000	646000	978000	0.936001	-0.09	0.482326	0.954956
Q6DD88	3	Atlastin-3 (ATLA3_HUMAN)	3170000	2960000	3190000	2470000	2520000	2580000	2600000	2430000	2540000	3980000	0.941476	-0.09	0.573106	0.954956
Q15208	2	Serine/threonine-protein kinase 38 (STK38_HUMAN)	636000	629000	806000	606000	622000	589000	781000	631000	538000	599000	0.936372	-0.09	0.4866	0.954956
Q6AI08	1	HEAT repeat-containing protein 6 (HEAT6_HUMAN)	9610000	8200000	9670000	9530000	6310000	8490000	10800000	9850000	7420000	9430000	0.942088	-0.09	0.504446	0.954956
Q9H4B7	35	Tubulin beta-1 chain (TBB1_HUMAN)	1650000000	1640000000	1550000000	1520000000	1180000000	1630000000	1590000000	1790000000	1200000000	1630000000	0.945493	-0.08	0.45724	0.954956
Q08495	19	Dematin (DEMA_HUMAN)	56300000	75000000	76900000	81400000	69400000	62800000	65100000	65900000	66400000	80000000	0.94291	-0.08	0.53102	0.954956
O15144	15	Actin-related protein 2/3 complex subunit 2 (ARPC2_HUMAN)	99200000	99100000	69900000	90300000	78500000	90000000	98200000	101000000	71800000	69500000	0.946536	-0.08	0.599964	0.954956
Q14BN4	10	Sarcolemmal membrane-associated protein (SLMAP_HUMAN)	4100000	3400000	4330000	4270000	2920000	4120000	3770000	5080000	3270000	3620000	0.943271	-0.08	0.560823	0.954956
P24844	9	Myosin regulatory light polypeptide 9 (MYL9_HUMAN)	158000000	156000000	136000000	177000000	137000000	142000000	208000000	151000000	121000000	133000000	0.948432	-0.08	0.594582	0.954956
Q9BX10	8	GTP-binding protein 2 (GTPB2_HUMAN)	9720000	8860000	10200000	8560000	7390000	7660000	10300000	8680000	7420000	11500000	0.945367	-0.08	0.523952	0.954956
P25787	7	Proteasome subunit alpha type-2 (PSA2_HUMAN)	2970000	3540000	3340000	3680000	3170000	3810000	2620000	3090000	3480000	3040000	0.946539	-0.08	0.454575	0.954956
P62820	6	Ras-related protein Rab-1A (RAB1A_HUMAN)	3980000	5280000	5120000	5320000	4270000	6070000	4420000	4780000	4600000	3840000	0.94687	-0.08	0.575346	0.954956
P07737	31	Profilin-1 (PROF1_HUMAN)	741000000	646000000	842000000	631000000	687000000	628000000	703000000	532000000	776000000	751000000	0.95035	-0.07	0.584178	0.954956
Q14203	21	Dynactin subunit 1 (DCTN1_HUMAN)	21700000	21800000	20500000	22100000	17200000	23000000	23900000	23800000	14300000	20500000	0.950058	-0.07	0.542591	0.954956
O15143	15	Actin-related protein 2/3 complex subunit 1B (ARC1B_HUMAN)	89900000	109000000	90000000	108000000	87800000	112000000	88800000	119000000	83000000	76800000	0.953053	-0.07	0.595081	0.954956
Q13464	13	Rho-associated protein kinase 1 (ROCK1_HUMAN)	5040000	5460000	6260000	5270000	5280000	4610000	5540000	5190000	4800000	6130000	0.954759	-0.07	0.492143	0.954956
P11169	11	Solute carrier family 2, facilitated glucose transporter member 3 (GTR3_HUMAN)	91600000	101000000	82300000	86100000	84800000	88800000	75700000	87500000	94800000	85200000	0.954386	-0.07	0.429134	0.954956
P42768	10	Wiskott-Aldrich syndrome protein (WASP_HUMAN)	9650000	9430000	12300000	9890000	9840000	10200000	9270000	10300000	9830000	9690000	0.955173	-0.07	0.544235	0.954956
Q9Y3P9	6	Rab GTPase-activating protein 1 (RBGP1_HUMAN)	15400000	12200000	14200000	13100000	11800000	12900000	14000000	14000000	12100000	13800000	0.954463	-0.07	0.459002	0.954956
P26885	4	Peptidyl-prolyl cis-trans isomerase FKBP2 (FKBP2_HUMAN)	2510000	2970000	2540000	2270000	2160000	2640000	2690000	2700000	2390000	2170000	0.95562	-0.07	0.541517	0.954956
Q9NWM0	1	Spermine oxidase (SMOX_HUMAN)	20500000	15400000	17900000	17300000	19200000	17800000	16500000	17700000	14900000	15400000	0.951711	-0.07	0.506024	0.954956
Q01518	39	Adenylyl cyclase-associated protein 1 (CAP1_HUMAN)	637000000	515000000	637000000	519000000	582000000	489000000	537000000	565000000	546000000	597000000	0.957828	-0.06	0.554468	0.954956
P22314	28	Ubiquitin-like modifier-activating enzyme 1 (UBA1_HUMAN)	51700000	58800000	55700000	61300000	46700000	57700000	62100000	54200000	49000000	56900000	0.95707	-0.06	0.459756	0.954956
P31146	28	Coronin-1A (COR1A_HUMAN)	343000000	343000000	367000000	343000000	381000000	273000000	321000000	270000000	389000000	372000000	0.957975	-0.06	0.559522	0.954956
Q99439	23	Calponin-2 (CNN2_HUMAN)	238000000	220000000	204000000	202000000	219000000	180000000	235000000	181000000	223000000	204000000	0.958333	-0.06	0.4928	0.954956
P19971	10	Thymidine phosphorylase (TYPH_HUMAN)	23000000	23000000	24900000	23000000	23900000	17800000	23800000	21100000	21800000	27000000	0.961306	-0.06	0.531652	0.954956
P11766	9	Alcohol dehydrogenase class-3 (ADHX_HUMAN)	14200000	16100000	13500000	16200000	15800000	15000000	14100000	14600000	13700000	13000000	0.957778	-0.06	0.46373	0.954956
P22061	8	Protein-L-isoaspartate(D-aspartate) O-methyltransferase (PIMT_HUMAN)	25700000	27300000	26400000	26200000	21400000	28000000	26800000	26700000	22300000	27400000	0.963384	-0.06	0.444584	0.954956
P60953	8	Cell division control protein 42 homolog (CDC42_HUMAN)	115000000	134000000	139000000	138000000	137000000	115000000	125000000	118000000	131000000	132000000	0.96071	-0.06	0.455703	0.954956
P53004	6	Biliverdin reductase A (BIEA_HUMAN)	4920000	4460000	5200000	4610000	4700000	5000000	5140000	4490000	3910000	4290000	0.956401	-0.06	0.423256	0.954956
O60925	2	Prefoldin subunit 1 (PFD1_HUMAN)	2340000	1990000	2120000	2180000	2050000	2250000	1790000	2130000	2260000	1970000	0.961761	-0.06	0.453068	0.954956
P48059	33	LIM and senescent cell antigen-like-containing domain protein 1 (LIMS1_HUMAN)	603000000	567000000	657000000	536000000	579000000	549000000	570000000	558000000	519000000	637000000	0.962618	-0.05	0.502703	0.954956
O00194	14	Ras-related protein Rab-27B (RB27B_HUMAN)	117000000	112000000	94900000	98400000	102000000	103000000	107000000	105000000	101000000	92400000	0.963612	-0.05	0.52359	0.954956
P52907	12	F-actin-capping protein subunit alpha-1 (CAZA1_HUMAN)	96200000	81900000	91700000	84100000	70400000	84100000	94100000	89000000	82400000	91500000	0.963549	-0.05	0.522368	0.954956
P08559	5	Pyruvate dehydrogenase E1 component subunit alpha, somatic form, mitochondrial (ODPA_HUMAN)	2370000	2310000	2410000	2260000	2060000	2610000	2110000	2340000	2060000	2360000	0.965419	-0.05	0.450253	0.954956
P35241	4	Radixin (RADI_HUMAN)	1610000	1660000	1680000	1540000	1550000	1820000	1450000	1460000	1480000	1680000	0.969697	-0.05	0.466465	0.954956
Q16775	2	Hydroxyacylglutathione hydrolase, mitochondrial (GLO2_HUMAN)	912000	873000	894000	887000	941000	957000	865000	989000	702000	705000	0.964479	-0.05	0.57455	0.954956
P25705	32	ATP synthase subunit alpha, mitochondrial (ATPA_HUMAN)	158000000	173000000	150000000	173000000	142000000	170000000	158000000	171000000	160000000	152000000	0.971458	-0.04	0.53845	0.954956
Q9H939	26	Proline-serine-threonine phosphatase-interacting protein 2 (PPIP2_HUMAN)	66100000	76300000	76200000	74200000	65400000	74500000	66300000	79600000	64700000	75900000	0.970856	-0.04	0.567057	0.954956
Q06187	19	Tyrosine-protein kinase BTK (BTK_HUMAN)	39300000	34600000	35800000	33600000	35000000	32400000	36900000	36000000	34800000	33500000	0.970458	-0.04	0.48601	0.954956
Q9BSJ8	19	Extended synaptotagmin-1 (ESYT1_HUMAN)	24600000	27500000	22600000	26500000	24400000	25300000	25400000	24100000	24800000	23300000	0.970356	-0.04	0.55325	0.954956
P36871	17	Phosphoglucomutase-1 (PGM1_HUMAN)	43800000	37700000	42000000	38300000	41100000	33900000	43200000	35400000	40800000	41200000	0.970746	-0.04	0.598472	0.954956
Q15907	11	Ras-related protein Rab-11B (RB11B_HUMAN)	161000000	149000000	169000000	147000000	154000000	148000000	147000000	157000000	150000000	158000000	0.973376	-0.04	0.503082	0.954956
Q99623	11	Prohibitin-2 (PHB2_HUMAN)	12300000	13000000	12800000	12700000	11500000	13400000	11800000	10900000	12500000	14100000	0.973753	-0.04	0.541087	0.954956
Q9BR76	9	Coronin-1B (COR1B_HUMAN)	17000000	19000000	17800000	17100000	17400000	15100000	17700000	15000000	18900000	19300000	0.972261	-0.04	0.606007	0.954956
P30153	15	Serine/threonine-protein phosphatase 2A 65 kDa regulatory subunit A alpha isoform (2AAA_HUMAN)	17900000	20800000	20500000	19900000	18900000	20600000	17400000	19500000	19400000	20100000	0.976823	-0.03	0.587081	0.954956
Q8WWA1	5	Transmembrane protein 40 (TMM40_HUMAN)	22500000	24000000	24400000	25200000	23000000	21500000	25900000	22900000	24000000	24100000	0.980923	-0.03	0.577052	0.954956
Q92619	24	Minor histocompatibility protein HA-1 (HMHA1_HUMAN)	32200000	33600000	33900000	33900000	35700000	33600000	31500000	36700000	34100000	32000000	1.01597	0.02	0.586755	0.954956
Q86UX7	45	Fermitin family homolog 3 (URP2_HUMAN)	1740000000	1610000000	1710000000	1570000000	1590000000	1720000000	1710000000	1760000000	1660000000	1730000000	1.02262	0.03	0.481975	0.954956
P04899	14	Guanine nucleotide-binding protein G(i) subunit alpha-2 (GNAI2_HUMAN)	69700000	66800000	62300000	67900000	63700000	71500000	70600000	70100000	63400000	69300000	1.02137	0.03	0.537131	0.954956
O00161	17	Synaptosomal-associated protein 23 (SNP23_HUMAN)	73000000	78700000	83800000	82900000	85900000	72400000	77400000	76500000	88700000	88800000	1.02534	0.04	0.607938	0.954956
Q9Y6F6	15	Protein MRVI1 (MRVI1_HUMAN)	14400000	14800000	16600000	16100000	16500000	13700000	16500000	14100000	17300000	17400000	1.02854	0.04	0.605334	0.954956
Q14974	14	Importin subunit beta-1 (IMB1_HUMAN)	32200000	33000000	35400000	35100000	33600000	34300000	33700000	38900000	33900000	34300000	1.0253	0.04	0.482062	0.954956
P61586	8	Transforming protein RhoA (RHOA_HUMAN)	47600000	54800000	51600000	49600000	55200000	50600000	56800000	53100000	51200000	47900000	1.03078	0.04	0.466948	0.954956
P68036	7	Ubiquitin-conjugating enzyme E2 L3 (UB2L3_HUMAN)	29400000	27600000	25500000	25400000	28300000	29800000	23500000	31500000	27100000	26600000	1.03058	0.04	0.584862	0.954956
P14625	42	Endoplasmin (ENPL_HUMAN)	255000000	216000000	239000000	223000000	208000000	268000000	242000000	273000000	212000000	248000000	1.0368	0.05	0.556903	0.954956
P43405	16	Tyrosine-protein kinase SYK (KSYK_HUMAN)	16800000	17500000	15400000	14300000	14700000	16200000	16700000	18400000	15800000	17300000	1.03229	0.05	0.579962	0.954956
P54819	14	Adenylate kinase 2, mitochondrial (KAD2_HUMAN)	32100000	37900000	39000000	41600000	38600000	39900000	39700000	38200000	33700000	43600000	1.03453	0.05	0.608138	0.954956
Q14677	13	Clathrin interactor 1 (EPN4_HUMAN)	24500000	23400000	22000000	22600000	21700000	26700000	26000000	27900000	20000000	21800000	1.03856	0.05	0.557992	0.954956
P23219	13	Prostaglandin G/H synthase 1 (PGH1_HUMAN)	73700000	71800000	65800000	70900000	70700000	83700000	76000000	83300000	59400000	64700000	1.03425	0.05	0.596401	0.954956
O94919	12	Endonuclease domain-containing 1 protein (ENDD1_HUMAN)	62200000	59400000	75100000	65300000	68400000	68400000	56100000	71300000	69700000	72700000	1.03461	0.05	0.606865	0.954956
Q86VP6	10	Cullin-associated NEDD8-dissociated protein 1 (CAND1_HUMAN)	8370000	9290000	7610000	8650000	9120000	9680000	9760000	9020000	7880000	7300000	1.03695	0.05	0.577008	0.954956
P60842	7	Eukaryotic initiation factor 4A-I (IF4A1_HUMAN)	15300000	16300000	15100000	16500000	15300000	17000000	16400000	19300000	14500000	15600000	1.03481	0.05	0.483593	0.954956
Q684P5	6	Rap1 GTPase-activating protein 2 (RPGP2_HUMAN)	4540000	4910000	5190000	4380000	5650000	4260000	4600000	5240000	4960000	4880000	1.03715	0.05	0.531888	0.954956
P24557	18	Thromboxane-A synthase (THAS_HUMAN)	74200000	69000000	86200000	67000000	78500000	76600000	73700000	78600000	73700000	81100000	1.03959	0.06	0.556119	0.954956
Q8TC12	13	Retinol dehydrogenase 11 (RDH11_HUMAN)	53700000	48300000	51100000	43300000	48200000	56400000	48200000	58500000	41400000	53900000	1.04073	0.06	0.575342	0.954956
O95782	11	AP-2 complex subunit alpha-1 (AP2A1_HUMAN)	7490000	7880000	9760000	7750000	8740000	7480000	7880000	8010000	9220000	10200000	1.04481	0.06	0.595115	0.954956
P62826	10	GTP-binding nuclear protein Ran (RAN_HUMAN)	29000000	27200000	31800000	26600000	34400000	25400000	26800000	26800000	32100000	33300000	1.04014	0.06	0.570792	0.954956
P61981	8	14-3-3 protein gamma (1433G_HUMAN)	63500000	65200000	76500000	64600000	67700000	65800000	64700000	64100000	70100000	89200000	1.04176	0.06	0.588373	0.954956
P62942	7	Peptidyl-prolyl cis-trans isomerase FKBP1A (FKB1A_HUMAN)	78800000	73800000	83200000	76900000	72400000	83200000	82400000	96900000	71100000	82200000	1.04083	0.06	0.481845	0.954956
Q8TD19	3	Serine/threonine-protein kinase Nek9 (NEK9_HUMAN)	1750000	1690000	2010000	2060000	2060000	2100000	1620000	2340000	1800000	1830000	1.04305	0.06	0.583046	0.954956
Q07617	1	Sperm-associated antigen 1 (SPAG1_HUMAN)	93500000	112000000	106000000	127000000	109000000	102000000	109000000	119000000	109000000	141000000	1.04751	0.06	0.607149	0.954956
Q9Y608	13	Leucine-rich repeat flightless-interacting protein 2 (LRRF2_HUMAN)	13300000	15800000	16800000	16000000	14500000	17300000	17500000	17100000	13800000	17300000	1.05008	0.07	0.451748	0.954956
P14314	12	Glucosidase 2 subunit beta (GLU2B_HUMAN)	41200000	37100000	48100000	38500000	42700000	41100000	38000000	44400000	40900000	51800000	1.04669	0.07	0.556642	0.954956
P48047	10	ATP synthase subunit O, mitochondrial (ATPO_HUMAN)	82200000	102000000	125000000	111000000	118000000	101000000	108000000	107000000	109000000	118000000	1.04871	0.07	0.603074	0.954956
P41250	6	Glycine--tRNA ligase (SYG_HUMAN)	4980000	6440000	5630000	6350000	7270000	6210000	5540000	5660000	6210000	6030000	1.05185	0.07	0.503812	0.954956
P23381	5	Tryptophan--tRNA ligase, cytoplasmic (SYWC_HUMAN)	3470000	2440000	3090000	2870000	2630000	3220000	3030000	3620000	2960000	3220000	1.04914	0.07	0.592294	0.954956
Q92882	4	Osteoclast-stimulating factor 1 (OSTF1_HUMAN)	4260000	5460000	4280000	5390000	5440000	5030000	5470000	4700000	5040000	4820000	1.04865	0.07	0.550965	0.954956
Q9UMY4	3	Sorting nexin-12 (SNX12_HUMAN)	1950000	2050000	2400000	1890000	2210000	2240000	2200000	2260000	1820000	2360000	1.05267	0.07	0.467649	0.954956
P09497	3	Clathrin light chain B (CLCB_HUMAN)	2080000	2120000	2540000	2070000	2200000	2560000	2120000	2010000	2300000	2700000	1.05108	0.07	0.497588	0.954956
Q9HD42	3	Charged multivesicular body protein 1a (CHM1A_HUMAN)	1110000	1400000	1360000	1260000	1310000	1310000	1170000	1520000	1540000	1220000	1.04873	0.07	0.51562	0.954956
Q9H0P0	2	Cytosolic 5'-nucleotidase 3A (5NT3A_HUMAN)	823000	843000	1110000	961000	963000	952000	1110000	807000	1140000	907000	1.04879	0.07	0.599249	0.954956
Q9NYL9	18	Tropomodulin-3 (TMOD3_HUMAN)	68400000	61000000	75900000	57500000	62200000	68200000	70400000	76900000	62200000	77200000	1.05809	0.08	0.468771	0.954956
P10909	16	Clusterin (CLUS_HUMAN)	124000000	138000000	111000000	148000000	131000000	137000000	121000000	161000000	159000000	115000000	1.05438	0.08	0.552846	0.954956
Q8TF42	15	Ubiquitin-associated and SH3 domain-containing protein B (UBS3B_HUMAN)	21600000	26800000	20600000	25100000	23500000	26300000	24000000	24000000	26900000	24300000	1.05561	0.08	0.447832	0.954956
O43399	8	Tumor protein D54 (TPD54_HUMAN)	10200000	10900000	8850000	10500000	9750000	11600000	9790000	13400000	9240000	10300000	1.05612	0.08	0.501826	0.954956
P22695	7	Cytochrome b-c1 complex subunit 2, mitochondrial (QCR2_HUMAN)	12000000	10100000	8910000	9160000	10900000	10100000	11100000	11700000	9880000	10300000	1.06182	0.08	0.46432	0.954956
Q9BV40	5	Vesicle-associated membrane protein 8 (VAMP8_HUMAN)	10800000	10900000	14600000	11900000	13600000	12300000	10600000	13100000	13300000	13500000	1.05671	0.08	0.536827	0.954956
P41091	4	Eukaryotic translation initiation factor 2 subunit 3 (IF2G_HUMAN)	3970000	2960000	4180000	3070000	4000000	3900000	3300000	3550000	4060000	3720000	1.05924	0.08	0.566628	0.954956
P25789	4	Proteasome subunit alpha type-4 (PSA4_HUMAN)	4190000	5400000	4650000	4920000	5700000	5520000	3410000	4810000	5700000	5140000	1.05358	0.08	0.571199	0.954956
P28066	3	Proteasome subunit alpha type-5 (PSA5_HUMAN)	13000000	14100000	19100000	15900000	16900000	17100000	14300000	15400000	14900000	20000000	1.05851	0.08	0.58005	0.954956
P53990	2	IST1 homolog (IST1_HUMAN)	2890000	3170000	3940000	3350000	3630000	2990000	3440000	3290000	3660000	4190000	1.05868	0.08	0.50017	0.954956
Q9Y6A9	2	Signal peptidase complex subunit 1 (SPCS1_HUMAN)	1480000	1430000	1820000	1350000	1520000	1860000	1630000	1970000	1280000	1330000	1.05154	0.08	0.607895	0.954956
P61009	1	Signal peptidase complex subunit 3 (SPCS3_HUMAN)	1880000	1430000	2030000	1590000	1910000	1810000	1440000	1800000	1890000	2120000	1.05532	0.08	0.5886	0.954956
Q13045	20	Protein flightless-1 homolog (FLII_HUMAN)	20200000	23100000	30500000	22100000	24100000	24500000	23300000	24300000	24400000	31900000	1.06013	0.09	0.600135	0.954956
Q15019	15	Septin-2 (SEPT2_HUMAN)	25700000	24700000	22800000	23900000	21500000	29100000	28500000	31800000	20600000	23800000	1.06625	0.09	0.443056	0.954956
P27348	12	14-3-3 protein theta (1433T_HUMAN)	82500000	78500000	112000000	82000000	101000000	80600000	80700000	94900000	93900000	115000000	1.0631	0.09	0.561001	0.954956
Q9H0U4	10	Ras-related protein Rab-1B (RAB1B_HUMAN)	19600000	31800000	28100000	29800000	25000000	28100000	26200000	33100000	32900000	29300000	1.06496	0.09	0.590177	0.954956
O15400	9	Syntaxin-7 (STX7_HUMAN)	30000000	29800000	37700000	29000000	31000000	33300000	36100000	34400000	28700000	38700000	1.06561	0.09	0.440298	0.954956
Q02108	9	Guanylate cyclase soluble subunit alpha-3 (GCYA3_HUMAN)	2250000	2260000	1590000	2030000	2300000	2340000	2190000	1750000	2770000	1620000	1.06355	0.09	0.596348	0.954956
Q14141	7	Septin-6 (SEPT6_HUMAN)	23500000	22500000	25500000	23400000	22800000	26600000	24000000	30400000	19200000	28100000	1.06147	0.09	0.438687	0.954956
Q99426	7	Tubulin-folding cofactor B (TBCB_HUMAN)	6850000	6280000	8670000	7020000	7410000	7730000	6250000	7940000	8070000	8540000	1.06269	0.09	0.48872	0.954956
P30042	6	ES1 protein homolog, mitochondrial (ES1_HUMAN)	10000000	8710000	9050000	10300000	8050000	11600000	9440000	13400000	9030000	9250000	1.06446	0.09	0.505897	0.954956
Q9H3N1	5	Thioredoxin-related transmembrane protein 1 (TMX1_HUMAN)	9500000	10100000	14000000	10700000	11100000	10400000	10700000	11500000	12600000	14600000	1.06697	0.09	0.556761	0.954956
Q4G0F5	5	Vacuolar protein sorting-associated protein 26B (VP26B_HUMAN)	4030000	3240000	4680000	3470000	4210000	3620000	3300000	3730000	4860000	4860000	1.06269	0.09	0.580525	0.954956
P54136	4	Arginine--tRNA ligase, cytoplasmic (SYRC_HUMAN)	1340000	1110000	1650000	1290000	1560000	1400000	1220000	1430000	1380000	1650000	1.06865	0.09	0.507649	0.954956
Q96SB3	4	Neurabin-2 (NEB2_HUMAN)	1400000	1310000	1800000	1350000	1510000	1280000	1430000	1640000	1810000	1700000	1.06598	0.09	0.525129	0.954956
P27986	4	Phosphatidylinositol 3-kinase regulatory subunit alpha (P85A_HUMAN)	521000	565000	636000	493000	422000	448000	557000	776000	623000	718000	1.06667	0.09	0.589487	0.954956
Q99943	3	1-acyl-sn-glycerol-3-phosphate acyltransferase alpha (PLCA_HUMAN)	1300000	1800000	1790000	1660000	2070000	2010000	1700000	1610000	1640000	1450000	1.06667	0.09	0.508662	0.954956
A6NL28	2	Putative tropomyosin alpha-3 chain-like protein (TPM3L_HUMAN)	116000000	147000000	159000000	138000000	151000000	137000000	155000000	156000000	136000000	156000000	1.06071	0.09	0.422277	0.954956
O14924	1	Regulator of G-protein signaling 12 (RGS12_HUMAN)	514000	364000	573000	569000	479000	591000	415000	607000	510000	626000	1.06535	0.09	0.599546	0.954956
P30041	16	Peroxiredoxin-6 (PRDX6_HUMAN)	144000000	123000000	147000000	110000000	188000000	125000000	123000000	114000000	142000000	150000000	1.07125	0.1	0.516352	0.954956
P55145	14	Mesencephalic astrocyte-derived neurotrophic factor (MANF_HUMAN)	35200000	31500000	26000000	33300000	33500000	38400000	33700000	39800000	30800000	26300000	1.07143	0.1	0.448992	0.954956
Q96P48	13	Arf-GAP with Rho-GAP domain, ANK repeat and PH domain-containing protein 1 (ARAP1_HUMAN)	9130000	7920000	6050000	8940000	7030000	8140000	10500000	11700000	7810000	6500000	1.07532	0.1	0.596099	0.954956
Q8IUI8	11	Cytokine receptor-like factor 3 (CRLF3_HUMAN)	10500000	9700000	14100000	10200000	12800000	11300000	10700000	11000000	11600000	14200000	1.07266	0.1	0.519876	0.954956
O00233	5	26S proteasome non-ATPase regulatory subunit 9 (PSMD9_HUMAN)	2520000	3310000	3490000	3380000	3200000	3040000	3360000	3820000	2820000	4170000	1.07139	0.1	0.476135	0.954956
P15153	5	Ras-related C3 botulinum toxin substrate 2 (RAC2_HUMAN)	35700000	47300000	50900000	50600000	41900000	53500000	44400000	48200000	47700000	61500000	1.07389	0.1	0.484699	0.954956
P37235	5	Hippocalcin-like protein 1 (HPCL1_HUMAN)	4050000	5160000	5970000	4950000	5170000	6480000	4380000	6370000	5750000	4280000	1.07402	0.1	0.519832	0.954956
P30566	5	Adenylosuccinate lyase (PUR8_HUMAN)	4430000	4820000	6720000	5730000	6350000	5020000	5250000	5230000	6060000	7030000	1.07343	0.1	0.535979	0.954956
Q9P270	4	SLAIN motif-containing protein 2 (SLAI2_HUMAN)	4150000	5260000	6250000	5640000	6280000	5380000	4600000	5310000	6270000	6470000	1.07387	0.1	0.491417	0.954956
P84095	3	Rho-related GTP-binding protein RhoG (RHOG_HUMAN)	5460000	7130000	8280000	7460000	7830000	7100000	6070000	7890000	8290000	8420000	1.07307	0.1	0.484575	0.954956
Q6UX71	3	Plexin domain-containing protein 2 (PXDC2_HUMAN)	1080000	1430000	1570000	1730000	1350000	1670000	1300000	1760000	1490000	1800000	1.07516	0.1	0.533101	0.954956
Q96DZ9	2	CKLF-like MARVEL transmembrane domain-containing protein 5 (CKLF5_HUMAN)	25600000	30500000	34000000	29200000	23300000	30600000	39100000	31700000	30300000	36200000	1.06845	0.1	0.492436	0.954956
O15353	1	Forkhead box protein N1 (FOXN1_HUMAN)	110000000	106000000	87700000	104000000	93600000	103000000	143000000	108000000	116000000	93000000	1.07367	0.1	0.432519	0.954956
O15258	1	Protein RER1 (RER1_HUMAN)	549000	809000	803000	684000	678000	777000	836000	697000	725000	849000	1.06901	0.1	0.506007	0.954956
P17252	13	Protein kinase C alpha type (KPCA_HUMAN)	10500000	12900000	15700000	14000000	14200000	13800000	12100000	14800000	14600000	16200000	1.07596	0.11	0.441594	0.954956
P38606	12	V-type proton ATPase catalytic subunit A (VATA_HUMAN)	19100000	17300000	17100000	14200000	19400000	18100000	19200000	26400000	14500000	12100000	1.08026	0.11	0.56159	0.954956
Q86UE4	9	Protein LYRIC (LYRIC_HUMAN)	2630000	3740000	4110000	3780000	4520000	4450000	2980000	4250000	3610000	3310000	1.08088	0.11	0.509152	0.954956
Q04637	4	Eukaryotic translation initiation factor 4 gamma 1 (IF4G1_HUMAN)	1130000	1070000	1650000	1280000	1390000	1390000	1200000	1350000	1510000	1450000	1.07732	0.11	0.520714	0.954956
P51812	3	Ribosomal protein S6 kinase alpha-3 (KS6A3_HUMAN)	630000	597000	920000	612000	608000	747000	680000	813000	651000	960000	1.07744	0.11	0.588733	0.954956
Q96FZ7	3	Charged multivesicular body protein 6 (CHMP6_HUMAN)	2690000	4160000	3770000	3380000	4810000	3100000	3000000	2830000	5330000	3630000	1.08095	0.11	0.605777	0.954956
P11441	2	Ubiquitin-like protein 4A (UBL4A_HUMAN)	378000	310000	454000	370000	477000	526000	403000	299000	349000	391000	1.07804	0.11	0.53245	0.954956
Q7LBR1	2	Charged multivesicular body protein 1b (CHM1B_HUMAN)	1110000	1060000	1530000	1260000	1470000	950000	1130000	1120000	1630000	1740000	1.08065	0.11	0.560564	0.954956
P05165	2	Propionyl-CoA carboxylase alpha chain, mitochondrial (PCCA_HUMAN)	323000	445000	400000	556000	596000	540000	422000	398000	458000	377000	1.07927	0.11	0.589516	0.954956
O43150	15	Arf-GAP with SH3 domain, ANK repeat and PH domain-containing protein 2 (ASAP2_HUMAN)	16200000	18700000	13200000	14000000	20400000	16200000	16500000	16800000	19500000	11900000	1.08749	0.12	0.452997	0.954956
P46459	4	Vesicle-fusing ATPase (NSF_HUMAN)	1560000	1410000	1870000	1280000	1340000	1850000	1270000	1970000	1640000	1920000	1.08824	0.12	0.461734	0.954956
Q13867	4	Bleomycin hydrolase (BLMH_HUMAN)	3770000	3080000	3800000	2070000	3590000	3610000	3300000	2910000	3300000	3980000	1.08438	0.12	0.570543	0.954956
P00403	3	Cytochrome c oxidase subunit 2 (COX2_HUMAN)	2440000	4270000	3020000	3940000	4190000	4810000	3090000	3890000	3250000	3030000	1.08559	0.12	0.585608	0.954956
Q68EM7	2	Rho GTPase-activating protein 17 (RHG17_HUMAN)	290000	308000	337000	410000	312000	399000	395000	474000	313000	305000	1.08947	0.12	0.460352	0.954956
Q969H8	2	UPF0556 protein C19orf10 (CS010_HUMAN)	1520000	1130000	1710000	1090000	970000	1920000	1260000	1770000	1430000	1550000	1.08869	0.12	0.580645	0.954956
Q14157	1	Ubiquitin-associated protein 2-like (UBP2L_HUMAN)	258000	247000	401000	281000	349000	319000	216000	310000	416000	322000	1.08509	0.12	0.585781	0.954956
Q9UHB6	11	LIM domain and actin-binding protein 1 (LIMA1_HUMAN)	5640000	8830000	8710000	8620000	8250000	11500000	6430000	10900000	8150000	6830000	1.0914	0.13	0.54564	0.954956
Q9BWM7	7	Sideroflexin-3 (SFXN3_HUMAN)	4850000	6550000	8170000	7000000	6380000	7900000	6100000	8480000	5690000	9190000	1.09748	0.13	0.49432	0.954956
O43149	4	Zinc finger ZZ-type and EF-hand domain-containing protein 1 (ZZEF1_HUMAN)	546000	467000	603000	685000	866000	710000	435000	634000	521000	610000	1.09402	0.13	0.499307	0.954956
Q99627	4	COP9 signalosome complex subunit 8 (CSN8_HUMAN)	1220000	1490000	877000	1200000	1370000	1750000	941000	1580000	959000	1240000	1.09185	0.13	0.566874	0.954956
Q9UNM6	3	26S proteasome non-ATPase regulatory subunit 13 (PSD13_HUMAN)	733000	1010000	764000	717000	937000	1150000	772000	975000	702000	765000	1.09615	0.13	0.444654	0.954956
P12318	3	Low affinity immunoglobulin gamma Fc region receptor II-a (FCG2A_HUMAN)	3510000	7340000	6830000	6330000	6270000	8260000	4760000	7310000	6060000	6640000	1.09121	0.13	0.602703	0.954956
Q969M7	1	NEDD8-conjugating enzyme UBE2F (UBE2F_HUMAN)	450000	496000	610000	503000	620000	396000	526000	399000	664000	778000	1.09535	0.13	0.507351	0.954956
O75787	1	Renin receptor (RENR_HUMAN)	1250000	1210000	1750000	1270000	1820000	1730000	1070000	1600000	1090000	1640000	1.08881	0.13	0.521388	0.954956
P49720	1	Proteasome subunit beta type-3 (PSB3_HUMAN)	1100000	974000	633000	829000	1150000	855000	1110000	1040000	1050000	602000	1.09483	0.13	0.529635	0.954956
P20338	1	Ras-related protein Rab-4A (RAB4A_HUMAN)	1770000	1940000	2680000	1990000	2600000	1570000	1480000	2120000	2580000	3440000	1.09706	0.13	0.586946	0.954956
O94804	1	Serine/threonine-protein kinase 10 (STK10_HUMAN)	738000	954000	1480000	1090000	1240000	984000	943000	1090000	1130000	1590000	1.09135	0.13	0.606939	0.954956
P13716	11	Delta-aminolevulinic acid dehydratase (HEM2_HUMAN)	20700000	16600000	13400000	17200000	13500000	26300000	22200000	25600000	12100000	12500000	1.10162	0.14	0.597065	0.954956
P07741	8	Adenine phosphoribosyltransferase (APT_HUMAN)	32700000	24200000	26400000	18000000	28300000	26200000	29200000	31200000	25900000	26900000	1.10365	0.14	0.459205	0.954956
P60709	5	Actin, cytoplasmic 1 (ACTB_HUMAN)	2400000000	2100000000	3570000000	2150000000	2490000000	2010000000	2340000000	2810000000	3360000000	3820000000	1.09785	0.14	0.590149	0.954956
Q9Y5K6	4	CD2-associated protein (CD2AP_HUMAN)	2140000	1980000	1790000	1690000	1500000	2440000	2480000	2670000	1370000	2120000	1.10351	0.14	0.45178	0.954956
P13598	4	Intercellular adhesion molecule 2 (ICAM2_HUMAN)	3110000	5740000	3710000	5490000	6460000	4950000	3000000	4930000	6210000	4270000	1.10139	0.14	0.601034	0.954956
Q9UBW8	2	COP9 signalosome complex subunit 7a (CSN7A_HUMAN)	493000	537000	525000	457000	692000	688000	493000	728000	263000	466000	1.10338	0.14	0.519812	0.954956
Q16822	2	Phosphoenolpyruvate carboxykinase [GTP], mitochondrial (PCKGM_HUMAN)	359000	402000	361000	489000	275000	597000	289000	657000	350000	491000	1.10035	0.14	0.597889	0.954956
Q6UXV4	1	Apolipoprotein O-like (APOOL_HUMAN)	329000	246000	391000	266000	489000	294000	243000	339000	390000	278000	1.10011	0.14	0.54341	0.954956
P48507	1	Glutamate--cysteine ligase regulatory subunit (GSH0_HUMAN)	868000	1390000	1670000	1560000	1290000	1620000	1970000	1190000	1650000	1320000	1.09815	0.14	0.550094	0.954956
O43504	1	Ragulator complex protein LAMTOR5 (LTOR5_HUMAN)	1890000	2690000	1700000	2870000	2210000	3410000	2590000	3210000	1680000	1970000	1.098	0.14	0.592972	0.954956
P42574	6	Caspase-3 (CASP3_HUMAN)	8170000	8840000	14000000	7980000	10900000	9900000	8960000	10200000	10600000	14400000	1.11071	0.15	0.540889	0.954956
P49755	5	Transmembrane emp24 domain-containing protein 10 (TMEDA_HUMAN)	6910000	7590000	5360000	6920000	6860000	9200000	7240000	10200000	6190000	4700000	1.10505	0.15	0.477672	0.954956
Q6IAA8	5	Ragulator complex protein LAMTOR1 (LTOR1_HUMAN)	2850000	4080000	4940000	5030000	3700000	6450000	4030000	5120000	4250000	4520000	1.1073	0.15	0.510024	0.954956
Q4V328	4	GRIP1-associated protein 1 (GRAP1_HUMAN)	1160000	813000	1480000	1180000	1070000	1330000	1220000	1520000	1330000	1220000	1.10655	0.15	0.450075	0.954956
Q9UEY8	4	Gamma-adducin (ADDG_HUMAN)	1840000	3080000	2130000	3040000	2680000	3800000	2640000	3430000	2190000	1990000	1.10538	0.15	0.548789	0.954956
O15427	2	Monocarboxylate transporter 4 (MOT4_HUMAN)	1690000	1520000	997000	1070000	1550000	1590000	1630000	1410000	1250000	1360000	1.11048	0.15	0.462512	0.954956
Q6P1A2	1	Lysophospholipid acyltransferase 5 (MBOA5_HUMAN)	1370000	1130000	1900000	1130000	2330000	1110000	1390000	1140000	1140000	2100000	1.11031	0.15	0.608276	0.954956
P49327	23	Fatty acid synthase (FAS_HUMAN)	12800000	10500000	7290000	10600000	14300000	10700000	13400000	10900000	12900000	6680000	1.11483	0.16	0.474896	0.954956
Q8NBF2	6	NHL repeat-containing protein 2 (NHLC2_HUMAN)	2190000	2910000	2320000	3190000	3320000	3700000	1860000	3720000	2430000	2720000	1.1153	0.16	0.454831	0.954956
Q8NG06	6	Tripartite motif-containing protein 58 (TRI58_HUMAN)	2670000	4790000	4020000	5450000	5800000	4190000	2930000	4460000	6680000	4360000	1.11912	0.16	0.549633	0.954956
Q96A00	3	Protein phosphatase 1 regulatory subunit 14A (PP14A_HUMAN)	1940000	1310000	1880000	1150000	1550000	1570000	2010000	1390000	1850000	2140000	1.11571	0.16	0.472935	0.954956
O75380	3	NADH dehydrogenase [ubiquinone] iron-sulfur protein 6, mitochondrial (NDUS6_HUMAN)	739000	1060000	1260000	1480000	1520000	1120000	893000	1360000	1480000	1240000	1.11816	0.16	0.498178	0.954956
Q99501	6	GAS2-like protein 1 (GA2L1_HUMAN)	2440000	2000000	3420000	2130000	2850000	2290000	2470000	2890000	2870000	3430000	1.12112	0.17	0.439908	0.954956
P04424	4	Argininosuccinate lyase (ARLY_HUMAN)	2030000	1210000	1040000	1230000	1970000	1440000	1400000	1700000	1320000	1420000	1.11918	0.17	0.528189	0.954956
Q92686	3	Neurogranin (NEUG_HUMAN)	57200000	59600000	107000000	57900000	88900000	63000000	65200000	62800000	99200000	95300000	1.12271	0.17	0.564675	0.954956
P01860	3	Ig gamma-3 chain C region (IGHG3_HUMAN)	794000	1500000	1430000	1620000	2190000	980000	837000	1200000	2190000	1620000	1.12488	0.17	0.593085	0.954956
Q9H3U5	1	Major facilitator superfamily domain-containing protein 1 (MFSD1_HUMAN)	2530000	2960000	4110000	2940000	3590000	2970000	3290000	2550000	3950000	4860000	1.12759	0.17	0.425449	0.954956
Q96C90	1	Protein phosphatase 1 regulatory subunit 14B (PP14B_HUMAN)	5160000	5870000	9580000	6350000	8140000	7300000	6530000	8550000	6940000	8200000	1.12908	0.17	0.450425	0.954956
Q16186	1	Proteasomal ubiquitin receptor ADRM1 (ADRM1_HUMAN)	500000	498000	260000	537000	529000	430000	510000	573000	458000	525000	1.12349	0.17	0.456024	0.954956
Q96GG9	1	DCN1-like protein 1 (DCNL1_HUMAN)	414000	387000	217000	350000	489000	522000	303000	422000	221000	354000	1.12622	0.17	0.521289	0.954956
Q9Y5U9	1	Immediate early response 3-interacting protein 1 (IR3IP_HUMAN)	442000	415000	351000	424000	223000	695000	537000	698000	280000	320000	1.12459	0.17	0.590931	0.954956
Q9HDC9	2	Adipocyte plasma membrane-associated protein (APMAP_HUMAN)	2230000	2020000	3350000	2400000	2870000	3800000	1890000	3760000	2010000	2700000	1.13533	0.18	0.468362	0.954956
Q9UGP4	2	LIM domain-containing protein 1 (LIMD1_HUMAN)	350000	228000	318000	272000	113000	434000	343000	526000	206000	365000	1.13413	0.18	0.577776	0.954956
P53611	1	Geranylgeranyl transferase type-2 subunit beta (PGTB2_HUMAN)	388000	327000	597000	499000	481000	465000	487000	410000	675000	554000	1.13087	0.18	0.435976	0.954956
O15173	1	Membrane-associated progesterone receptor component 2 (PGRC2_HUMAN)	561000	702000	593000	930000	648000	896000	1010000	964000	528000	681000	1.13113	0.18	0.454032	0.954956
Q13765	1	Nascent polypeptide-associated complex subunit alpha (NACA_HUMAN)	831000	867000	1170000	583000	1000000	1080000	621000	1260000	980000	934000	1.13494	0.18	0.463302	0.954956
O75410	1	Transforming acidic coiled-coil-containing protein 1 (TACC1_HUMAN)	601000	650000	1190000	636000	833000	685000	786000	1000000	820000	1090000	1.12967	0.18	0.543018	0.954956
P63279	1	SUMO-conjugating enzyme UBC9 (UBC9_HUMAN)	150000	173000	113000	198000	169000	300000	191000	203000	120000	94300	1.13281	0.18	0.56317	0.954956
Q02750	1	Dual specificity mitogen-activated protein kinase kinase 1 (MP2K1_HUMAN)	181000	220000	393000	232000	292000	219000	218000	301000	274000	444000	1.1358	0.18	0.570956	0.954956
P30536	1	Translocator protein (TSPOA_HUMAN)	1240000	695000	1250000	637000	1260000	943000	817000	837000	955000	1660000	1.1289	0.18	0.575637	0.954956
P01834	5	Ig kappa chain C region (IGKC_HUMAN)	20700000	36000000	29800000	38100000	51500000	32200000	19700000	34100000	47100000	29100000	1.14339	0.19	0.489181	0.954956
Q6ZU35	3	Uncharacterized protein KIAA1211 (K1211_HUMAN)	245000	387000	602000	314000	351000	535000	412000	621000	264000	460000	1.13824	0.19	0.589666	0.954956
P07919	3	Cytochrome b-c1 complex subunit 6, mitochondrial (QCR6_HUMAN)	902000	1560000	513000	1300000	1260000	1550000	906000	1550000	1120000	909000	1.13762	0.19	0.591413	0.954956
Q99576	1	TSC22 domain family protein 3 (T22D3_HUMAN)	1050000	891000	1620000	1080000	1590000	939000	1100000	1080000	1790000	1430000	1.13898	0.19	0.471069	0.954956
Q99536	1	Synaptic vesicle membrane protein VAT-1 homolog (VAT1_HUMAN)	483000	628000	1140000	629000	1030000	847000	475000	726000	879000	981000	1.14306	0.19	0.558492	0.954956
Q9H299	5	SH3 domain-binding glutamic acid-rich-like protein 3 (SH3L3_HUMAN)	243000000	175000000	259000000	172000000	304000000	133000000	339000000	122000000	321000000	244000000	1.1488	0.2	0.506003	0.954956
Q9Y4G6	4	Talin-2 (TLN2_HUMAN)	5940000	9750000	4810000	6950000	7270000	9200000	8950000	7450000	7680000	6700000	1.14754	0.2	0.423517	0.954956
Q9UHQ4	3	B-cell receptor-associated protein 29 (BAP29_HUMAN)	973000	1070000	2210000	1270000	1470000	1400000	1520000	1440000	1490000	2200000	1.14913	0.2	0.541361	0.954956
Q9Y5X1	1	Sorting nexin-9 (SNX9_HUMAN)	159000	149000	294000	220000	284000	128000	237000	236000	154000	379000	1.15004	0.2	0.552058	0.954956
Q8NEZ2	1	Vacuolar protein sorting-associated protein 37A (VP37A_HUMAN)	120000	110000	164000	184000	179000	163000	174000	302000	135000	44100	1.15006	0.2	0.587817	0.954956
P01024	14	Complement C3 (CO3_HUMAN)	4970000	6110000	3190000	5140000	7870000	4720000	4970000	4680000	8060000	3450000	1.1592	0.21	0.453015	0.954956
Q9Y274	3	Type 2 lactosamine alpha-2,3-sialyltransferase (SIA10_HUMAN)	1150000	1050000	694000	1120000	927000	1570000	1280000	1620000	793000	769000	1.15579	0.21	0.433724	0.954956
Q92575	1	UBX domain-containing protein 4 (UBXN4_HUMAN)	51700	35300	66600	89300	66200	109000	93000	40000	34000	79100	1.15631	0.21	0.584622	0.954956
P25788	2	Proteasome subunit alpha type-3 (PSA3_HUMAN)	453000	947000	951000	881000	1170000	1060000	1360000	604000	855000	600000	1.16522	0.22	0.464613	0.954956
Q96RL7	2	Vacuolar protein sorting-associated protein 13A (VP13A_HUMAN)	346000	448000	297000	279000	285000	645000	496000	464000	249000	262000	1.16837	0.22	0.470434	0.954956
P36776	1	Lon protease homolog, mitochondrial (LONM_HUMAN)	249000	304000	525000	295000	380000	344000	316000	437000	313000	604000	1.16242	0.22	0.495136	0.954956
O43432	1	Eukaryotic translation initiation factor 4 gamma 3 (IF4G3_HUMAN)	90400	62400	117000	126000	82500	215000	34800	127000	110000	124000	1.16776	0.22	0.574397	0.954956
Q8IY17	1	Neuropathy target esterase (PLPL6_HUMAN)	569000	605000	348000	936000	740000	626000	1210000	791000	255000	657000	1.16056	0.22	0.587813	0.954956
Q02252	2	Methylmalonate-semialdehyde dehydrogenase [acylating], mitochondrial (MMSA_HUMAN)	41700	121000	173000	200000	160000	109000	221000	80600	178000	192000	1.17056	0.23	0.59683	0.954956
O15204	1	ADAM DEC1 (ADEC1_HUMAN)	123000	187000	369000	245000	274000	134000	204000	179000	377000	458000	1.17316	0.23	0.597499	0.954956
Q12972	1	Nuclear inhibitor of protein phosphatase 1 (PP1R8_HUMAN)	10100000	10400000	15500000	12300000	25600000	5460000	13100000	4660000	22100000	13700000	1.16798	0.23	0.597817	0.954956
Q9H2U2	3	Inorganic pyrophosphatase 2, mitochondrial (IPYR2_HUMAN)	279000	366000	146000	458000	392000	512000	528000	242000	385000	146000	1.17694	0.24	0.559784	0.954956
Q9Y241	1	HIG1 domain family member 1A, mitochondrial (HIG1A_HUMAN)	280000	242000	710000	324000	651000	394000	261000	375000	584000	496000	1.18295	0.24	0.591065	0.954956
Q00688	6	Peptidyl-prolyl cis-trans isomerase FKBP3 (FKBP3_HUMAN)	1710000	1570000	994000	1670000	980000	2700000	2470000	2790000	868000	815000	1.19145	0.25	0.532134	0.954956
Q14258	3	E3 ubiquitin/ISG15 ligase TRIM25 (TRI25_HUMAN)	739000	464000	1480000	752000	1140000	629000	771000	878000	1360000	1360000	1.19127	0.25	0.546074	0.954956
P10515	2	Dihydrolipoyllysine-residue acetyltransferase component of pyruvate dehydrogenase complex, mitochondrial (ODP2_HUMAN)	413000	516000	299000	745000	640000	838000	561000	766000	436000	286000	1.19176	0.25	0.480296	0.954956
P60059	1	Protein transport protein Sec61 subunit gamma (SC61G_HUMAN)	92200	169000	316000	175000	158000	231000	133000	346000	216000	261000	1.19206	0.25	0.54477	0.954956
Q14554	13	Protein disulfide-isomerase A5 (PDIA5_HUMAN)	8810000	22400000	7280000	21600000	22400000	24000000	9090000	23900000	21200000	7440000	1.19854	0.26	0.579907	0.954956
O43324	2	Eukaryotic translation elongation factor 1 epsilon-1 (MCA3_HUMAN)	231000	405000	516000	172000	421000	641000	347000	295000	391000	281000	1.19637	0.26	0.523287	0.954956
P40939	18	Trifunctional enzyme subunit alpha, mitochondrial (ECHA_HUMAN)	33400000	15300000	45600000	14100000	31700000	27600000	41300000	25300000	33500000	37100000	1.20849	0.27	0.521402	0.954956
P16930	6	Fumarylacetoacetase (FAAA_HUMAN)	6260000	2120000	6270000	2410000	4260000	4780000	4600000	6020000	5410000	5830000	1.2075	0.27	0.507364	0.954956
P00352	2	Retinal dehydrogenase 1 (AL1A1_HUMAN)	287000	202000	491000	190000	451000	223000	87500	295000	453000	603000	1.2037	0.27	0.57808	0.954956
Q9BX68	3	Histidine triad nucleotide-binding protein 2, mitochondrial (HINT2_HUMAN)	3520000	4850000	1570000	4990000	4450000	6230000	5220000	5070000	4350000	1850000	1.21322	0.28	0.453338	0.954956
Q9Y4I1	2	Unconventional myosin-Va (MYO5A_HUMAN)	59800	73000	175000	152000	165000	125000	9320	177000	161000	203000	1.21838	0.28	0.551161	0.954956
Q15067	5	Peroxisomal acyl-coenzyme A oxidase 1 (ACOX1_HUMAN)	1200000	1060000	487000	677000	1500000	1050000	1230000	1070000	1120000	298000	1.2204	0.29	0.445883	0.954956
O14773	2	Tripeptidyl-peptidase 1 (TPP1_HUMAN)	7180000	7520000	3250000	7430000	6670000	11200000	7850000	12300000	5660000	2960000	1.22511	0.29	0.439697	0.954956
Q13496	1	Myotubularin (MTM1_HUMAN)	362000	355000	190000	443000	456000	558000	327000	644000	395000	91300	1.2204	0.29	0.456842	0.954956
Q9UNH7	1	Sorting nexin-6 (SNX6_HUMAN)	236000	318000	793000	436000	720000	451000	341000	300000	830000	632000	1.22415	0.29	0.532943	0.954956
P16671	13	Platelet glycoprotein 4 (CD36_HUMAN)	101000000	93300000	95000000	94100000	51000000	198000000	96300000	215000000	58500000	89500000	1.23161	0.3	0.477179	0.954956
P24752	2	Acetyl-CoA acetyltransferase, mitochondrial (THIL_HUMAN)	128000	145000	31600	119000	78200	251000	133000	247000	37400	42000	1.24111	0.31	0.603632	0.954956
P22681	2	E3 ubiquitin-protein ligase CBL (CBL_HUMAN)	309000	182000	192000	325000	587000	191000	112000	331000	306000	363000	1.25	0.32	0.437676	0.954956
P49840	1	Glycogen synthase kinase-3 alpha (GSK3A_HUMAN)	140000	233000	47800	73100	142000	155000	116000	135000	155000	225000	1.25262	0.32	0.522855	0.954956
Q9H3P7	1	Golgi resident protein GCP60 (GCP60_HUMAN)	133000	98300	209000	44400	116000	162000	68300	192000	178000	197000	1.25617	0.33	0.471614	0.954956
O75489	2	NADH dehydrogenase [ubiquinone] iron-sulfur protein 3, mitochondrial (NDUS3_HUMAN)	225000	418000	374000	197000	430000	488000	221000	655000	499000	20000	1.27018	0.34	0.469834	0.954956
P40306	1	Proteasome subunit beta type-10 (PSB10_HUMAN)	68100	170000	305000	211000	364000	142000	100000	182000	210000	435000	1.26685	0.34	0.508188	0.954956
P43155	2	Carnitine O-acetyltransferase (CACP_HUMAN)	142000	231000	80900	127000	327000	277000	60100	333000	78100	35400	1.27457	0.35	0.56385	0.954956
Q13630	1	GDP-L-fucose synthase (FCL_HUMAN)	143000	398000	517000	303000	262000	295000	491000	265000	575000	707000	1.27112	0.35	0.426979	0.954956
Q96E17	1	Ras-related protein Rab-3C (RAB3C_HUMAN)	536000	525000	153000	315000	347000	642000	434000	969000	362000	178000	1.2784	0.35	0.488213	0.954956
Q9UL15	1	BAG family molecular chaperone regulator 5 (BAG5_HUMAN)	90800	26400	70400	123000	208000	152000	42200	18500	144000	31100	1.27882	0.36	0.580095	0.954956
Q658P3	3	Metalloreductase STEAP3 (STEA3_HUMAN)	209000	413000	1200000	559000	779000	697000	291000	849000	766000	1230000	1.29133	0.37	0.514222	0.954956
P25942	1	Tumor necrosis factor receptor superfamily member 5 (TNR5_HUMAN)	918000	399000	766000	253000	532000	829000	119000	1390000	760000	895000	1.29138	0.37	0.483244	0.954956
O15327	1	Type II inositol 3,4-bisphosphate 4-phosphatase (INP4B_HUMAN)	20700	23400	0	18900	16.7	38600	8350	31300	32700	13300	1.31499	0.4	0.566403	0.954956
P04114	3	Apolipoprotein B-100 (APOB_HUMAN)	480000	276000	92800	269000	833000	98000	583000	91300	517000	102000	1.32659	0.41	0.565238	0.954956
P62195	2	26S protease regulatory subunit 8 (PRS8_HUMAN)	62900	154000	77900	197000	165000	343000	123000	237000	34300	79000	1.33022	0.41	0.487445	0.954956
Q9NVJ2	1	ADP-ribosylation factor-like protein 8B (ARL8B_HUMAN)	618000	1400000	530000	1590000	860000	2030000	2850000	776000	1070000	709000	1.33639	0.42	0.455386	0.954956
Q16610	3	Extracellular matrix protein 1 (ECM1_HUMAN)	786000	460000	40000	415000	457000	668000	990000	753000	429000	130000	1.34313	0.43	0.480217	0.954956
Q8NHG7	1	Small VCP/p97-interacting protein (SVIP_HUMAN)	41900	171000	84300	57800	35000	187000	62500	238000	29200	165000	1.34592	0.43	0.526223	0.954956
P57729	1	Ras-related protein Rab-38 (RAB38_HUMAN)	7280	32300	22700	6240	12400	20100	11800	41100	14400	39600	1.35629	0.44	0.489954	0.954956
P21283	1	V-type proton ATPase subunit C 1 (VATC1_HUMAN)	170000	154000	1020	148000	101000	106000	33300	353000	60700	330000	1.38683	0.47	0.528976	0.954956
Q14116	1	Interleukin-18 (IL18_HUMAN)	151000	424000	172000	545000	189000	990000	198000	1110000	91400	124000	1.39443	0.48	0.570256	0.954956
P01861	1	Ig gamma-4 chain C region (IGHG4_HUMAN)	68200	289000	0	151000	200000	299000	80100	420000	84200	2410	1.42426	0.51	0.562482	0.954956
P19875	2	C-X-C motif chemokine 2 (CXCL2_HUMAN)	87000	140000	31500	96800	190000	18700	297000	71400	209000	0	1.475	0.56	0.454507	0.954956
Q9UBX5	1	Fibulin-5 (FBLN5_HUMAN)	20100	51800	41700	90200	209000	36900	0	64100	141000	0	1.4753	0.56	0.537013	0.954956
Q8NFU3	1	Thiosulfate sulfurtransferase/rhodanese-like domain-containing protein 1 (TSTD1_HUMAN)	25400	113000	245	282000	115000	130000	329000	0	180000	186000	1.48978	0.58	0.529581	0.954956
Q13596	1	Sorting nexin-1 (SNX1_HUMAN)	26800	77100	18400	98800	64100	203000	15800	140000	41000	46500	1.53897	0.62	0.421363	0.954956
Q9BUP3	1	Oxidoreductase HTATIP2 (HTAI2_HUMAN)	77200	95500	21200	29700	257000	23800	19000	7750	219000	16500	1.61911	0.7	0.515401	0.954956
O95858	1	Tetraspanin-15 (TSN15_HUMAN)	15500	11900	141000	19200	116000	32200	31900	14100	131000	146000	1.67448	0.75	0.451558	0.954956
Q8NBI5	1	Solute carrier family 43 member 3 (S43A3_HUMAN)	0	18600	117000	21800	143000	0	0	75300	127000	69000	1.75476	0.82	0.435191	0.954956
O95342	1	Bile salt export pump (ABCBB_HUMAN)	1450000	165000	755000	5650	522000	336000	133000	1160000	3400000	736000	1.76429	0.82	0.464681	0.954956
Q9BZF9	1	Uveal autoantigen with coiled-coil domains and ankyrin repeats (UACA_HUMAN)	633	6970	1900	26600	13400	54300	4.35	12600	2340	13800	1.78091	0.83	0.501563	0.954956
P02538	3	Keratin, type II cytoskeletal 6A (K2C6A_HUMAN)	297000	8590	210000	21300	109000	1070000	11600	588	99000	341000	2.02548	1.02	0.475502	0.954956
O95197	2	Reticulon-3 (RTN3_HUMAN)	5440000	4360000	3950000	3320000	6060000	4430000	3900000	3660000	4140000	5300000	1.07362	0.1	0.609261	0.955672
Q9GZP8	1	Immortalization up-regulated protein (IMUP_HUMAN)	1650000	1110000	135000	518000	742000	772000	1220000	587000	456000	170000	0.770974	-0.38	0.614515	0.956959
P49908	1	Selenoprotein P (SEPP1_HUMAN)	233000	241000	152000	200000	63600	33900	448000	50500	294000	122000	0.816788	-0.29	0.61349	0.956959
Q13057	2	Bifunctional coenzyme A synthase (COASY_HUMAN)	435000	271000	580000	313000	460000	221000	261000	391000	342000	466000	0.892641	-0.16	0.617293	0.956959
O75351	5	Vacuolar protein sorting-associated protein 4B (VPS4B_HUMAN)	3540000	4420000	2400000	3780000	2580000	4260000	3960000	4080000	2230000	2260000	0.913248	-0.13	0.611814	0.956959
P30044	8	Peroxiredoxin-5, mitochondrial (PRDX5_HUMAN)	22900000	16900000	15800000	18000000	11400000	18900000	24400000	15600000	14800000	17800000	0.932065	-0.1	0.615177	0.956959
Q9NZN3	28	EH domain-containing protein 3 (EHD3_HUMAN)	93300000	134000000	109000000	133000000	118000000	110000000	97200000	123000000	115000000	106000000	0.950636	-0.07	0.610895	0.956959
P55036	4	26S proteasome non-ATPase regulatory subunit 4 (PSMD4_HUMAN)	2920000	4030000	3680000	4350000	3400000	3660000	3730000	3150000	3610000	3850000	0.952381	-0.07	0.61765	0.956959
P78371	23	T-complex protein 1 subunit beta (TCPB_HUMAN)	45600000	46400000	42400000	41100000	39400000	48900000	40100000	48000000	40000000	40000000	0.973979	-0.04	0.612292	0.956959
Q05209	22	Tyrosine-protein phosphatase non-receptor type 12 (PTN12_HUMAN)	32700000	30700000	34000000	31200000	31400000	31200000	33100000	33800000	32200000	34100000	1.01503	0.02	0.613606	0.956959
P48735	17	Isocitrate dehydrogenase [NADP], mitochondrial (IDHP_HUMAN)	143000000	152000000	158000000	145000000	158000000	143000000	136000000	151000000	153000000	176000000	1.0223	0.03	0.6142	0.956959
Q04941	1	Proteolipid protein 2 (PLP2_HUMAN)	12700000	16000000	19300000	16000000	18400000	15700000	14300000	16400000	18000000	17900000	1.04896	0.07	0.616624	0.956959
O43765	2	Small glutamine-rich tetratricopeptide repeat-containing protein alpha (SGTA_HUMAN)	694000	887000	1200000	930000	1110000	886000	701000	935000	1090000	1270000	1.07644	0.1	0.615685	0.956959
P17568	1	NADH dehydrogenase [ubiquinone] 1 beta subcomplex subunit 7 (NDUB7_HUMAN)	207000	258000	170000	319000	221000	304000	326000	366000	240000	124000	1.10482	0.14	0.616777	0.956959
O00244	1	Copper transport protein ATOX1 (ATOX1_HUMAN)	288000	194000	142000	307000	235000	411000	333000	304000	238000	67100	1.1372	0.19	0.618025	0.956959
P62158	8	Calmodulin (CALM_HUMAN)	26900000	47300000	116000000	38800000	64700000	38500000	55600000	37100000	102000000	124000000	1.22824	0.3	0.612868	0.956959
P34896	1	Serine hydroxymethyltransferase, cytosolic (GLYC_HUMAN)	129000	107000	362000	83000	37500	40100	137000	6040	7030	485000	0.69767	-0.52	0.618864	0.957438
Q13510	1	Acid ceramidase (ASAH1_HUMAN)	739000	608000	749000	526000	488000	1000000	555000	1220000	556000	537000	1.10755	0.15	0.619532	0.957651
Q53GQ0	2	Estradiol 17-beta-dehydrogenase 12 (DHB12_HUMAN)	5200000	6000000	3890000	5680000	3950000	6630000	5790000	5750000	2640000	4030000	0.924089	-0.11	0.621545	0.957816
P21333	241	Filamin-A (FLNA_HUMAN)	17600000000	17200000000	18600000000	17600000000	17800000000	15600000000	18100000000	16900000000	17800000000	18600000000	0.984038	-0.02	0.621759	0.957816
P01892	2	HLA class I histocompatibility antigen, A-2 alpha chain (1A02_HUMAN)	6040000	3120000	0	3600000	12300000	0	4730000	0	10100000	0	1.41745	0.5	0.620869	0.957816
Q9H2H8	1	Peptidyl-prolyl cis-trans isomerase-like 3 (PPIL3_HUMAN)	5810	12500	2420	3670	1260	72900	974	0	103	0	2.05566	1.04	0.621163	0.957816
Q9GZT8	1	Putative GTP cyclohydrolase 1 type 2 NIF3L1 (GTPC1_HUMAN)	68700	44100	93200	163000	131000	83600	51500	101000	68200	26200	0.833785	-0.26	0.627899	0.959098
P11171	2	Protein 4.1 (41_HUMAN)	720000	947000	1770000	758000	755000	498000	772000	576000	1090000	1660000	0.850377	-0.23	0.624574	0.959098
Q15018	3	BRISC complex subunit Abro1 (F175B_HUMAN)	3780000	2350000	1820000	2520000	3640000	2320000	1410000	2810000	1720000	2200000	0.897803	-0.16	0.6253	0.959098
P31689	2	DnaJ homolog subfamily A member 1 (DNJA1_HUMAN)	294000	430000	461000	447000	596000	352000	259000	295000	270000	471000	0.916258	-0.12	0.62719	0.959098
Q9UBS0	1	Ribosomal protein S6 kinase beta-2 (KS6B2_HUMAN)	790000	685000	559000	639000	740000	684000	710000	847000	620000	594000	1.04627	0.07	0.626253	0.959098
P11279	2	Lysosome-associated membrane glycoprotein 1 (LAMP1_HUMAN)	5100000	4470000	6210000	4620000	4900000	5800000	4920000	5270000	4450000	6920000	1.05425	0.08	0.623291	0.959098
Q96JB2	1	Conserved oligomeric Golgi complex subunit 3 (COG3_HUMAN)	359000	493000	361000	463000	305000	476000	375000	595000	391000	542000	1.06762	0.09	0.627727	0.959098
O00154	2	Cytosolic acyl coenzyme A thioester hydrolase (BACH_HUMAN)	585000	629000	651000	525000	809000	405000	765000	361000	655000	874000	1.07922	0.11	0.62619	0.959098
O00534	4	von Willebrand factor A domain-containing protein 5A (VMA5A_HUMAN)	973000	494000	353000	438000	308000	1100000	804000	743000	310000	692000	1.16829	0.22	0.627163	0.959098
Q15125	1	3-beta-hydroxysteroid-Delta(8),Delta(7)-isomerase (EBP_HUMAN)	81500	0	12400	15500	6450	45500	13000	160000	0	31400	1.56216	0.65	0.62744	0.959098
Q2TAA2	1	Isoamyl acetate-hydrolyzing esterase 1 homolog (IAH1_HUMAN)	57700	187000	741	73100	523	222000	69300	37700	1700	0	0.693209	-0.53	0.654681	0.959223
O60256	1	Phosphoribosyl pyrophosphate synthase-associated protein 2 (KPRB_HUMAN)	90100	342000	9840	227000	52900	304000	136000	194000	30700	43600	0.758613	-0.4	0.656704	0.959223
Q96BS2	2	Calcineurin B homologous protein 3 (CHP3_HUMAN)	259000	1030000	172000	1240000	202000	1110000	502000	888000	187000	233000	0.770579	-0.38	0.642493	0.959223
Q9HCU4	1	Cadherin EGF LAG seven-pass G-type receptor 2 (CELR2_HUMAN)	942000	1170000	304000	1370000	893000	626000	1880000	498000	621000	215000	0.833421	-0.26	0.645547	0.959223
Q8N3F0	3	UPF0452 protein C7orf41 (CG041_HUMAN)	906000	455000	272000	492000	248000	526000	419000	869000	252000	419000	0.857412	-0.22	0.65936	0.959223
Q9UJC5	6	SH3 domain-binding glutamic acid-rich-like protein 2 (SH3L2_HUMAN)	8270000	12300000	5240000	12800000	6290000	13300000	10700000	9990000	5920000	5620000	0.89476	-0.16	0.660375	0.959223
Q9H7M9	5	Platelet receptor Gi24 (GI24_HUMAN)	8230000	9100000	4500000	9150000	4650000	9260000	10100000	9510000	4530000	3570000	0.895632	-0.16	0.633124	0.959223
O95292	4	Vesicle-associated membrane protein-associated protein B/C (VAPB_HUMAN)	5390000	3520000	2810000	3000000	2490000	4140000	3830000	5060000	1790000	2640000	0.903533	-0.15	0.660785	0.959223
P20936	1	Ras GTPase-activating protein 1 (RASA1_HUMAN)	368000	504000	246000	280000	340000	459000	428000	252000	214000	198000	0.901764	-0.15	0.654775	0.959223
O43681	3	ATPase ASNA1 (ASNA_HUMAN)	3130000	2950000	1540000	3370000	2270000	3760000	2160000	2980000	2050000	1850000	0.914164	-0.13	0.66009	0.959223
P27987	1	Inositol-trisphosphate 3-kinase B (IP3KB_HUMAN)	372000	381000	621000	582000	610000	232000	349000	376000	479000	627000	0.911043	-0.13	0.646909	0.959223
P35573	2	Glycogen debranching enzyme (GDE_HUMAN)	1650000	1270000	1160000	1090000	744000	1710000	1500000	1180000	1070000	974000	0.925596	-0.11	0.635634	0.959223
Q8WXF7	2	Atlastin-1 (ATLA1_HUMAN)	336000	452000	613000	474000	354000	473000	412000	443000	287000	629000	0.923733	-0.11	0.644646	0.959223
P01009	11	Alpha-1-antitrypsin (A1AT_HUMAN)	14600000	16800000	10300000	14900000	12800000	11600000	17700000	12000000	16000000	9230000	0.934393	-0.1	0.631441	0.959223
Q92614	12	Unconventional myosin-XVIIIa (MY18A_HUMAN)	3090000	5170000	5430000	5300000	3850000	5220000	4180000	5120000	3920000	4430000	0.938038	-0.09	0.652448	0.959223
Q01970	3	1-phosphatidylinositol 4,5-bisphosphate phosphodiesterase beta-3 (PLCB3_HUMAN)	529000	417000	437000	453000	651000	357000	290000	421000	415000	457000	0.940813	-0.09	0.637144	0.959223
P21108	1	Ribose-phosphate pyrophosphokinase 3 (PRPS3_HUMAN)	873000	652000	1160000	896000	907000	953000	653000	851000	688000	985000	0.937727	-0.09	0.658756	0.959223
P62191	5	26S protease regulatory subunit 4 (PRS4_HUMAN)	2240000	3410000	2330000	2880000	2530000	3060000	2280000	2950000	1920000	2630000	0.943524	-0.08	0.658884	0.959223
Q9NV96	2	Cell cycle control protein 50A (CC50A_HUMAN)	5510000	4560000	4050000	5510000	4230000	5160000	3780000	6460000	3980000	4180000	0.943794	-0.08	0.633501	0.959223
Q8TD55	7	Pleckstrin homology domain-containing family O member 2 (PKHO2_HUMAN)	7830000	7480000	10000000	8210000	7220000	8300000	8420000	8100000	7540000	8830000	0.962808	-0.06	0.632325	0.959223
P30086	7	Phosphatidylethanolamine-binding protein 1 (PEBP1_HUMAN)	22200000	18400000	16600000	19900000	16400000	21100000	18900000	21300000	17200000	16500000	0.963251	-0.06	0.640674	0.959223
P30040	4	Endoplasmic reticulum resident protein 29 (ERP29_HUMAN)	9570000	7230000	10000000	8170000	8260000	9850000	8100000	8470000	7890000	7840000	0.961014	-0.06	0.649775	0.959223
P20645	3	Cation-dependent mannose-6-phosphate receptor (MPRD_HUMAN)	11000000	13300000	14900000	12000000	13200000	10700000	12800000	9280000	12800000	14800000	0.958073	-0.06	0.658723	0.959223
Q9Y266	2	Nuclear migration protein nudC (NUDC_HUMAN)	1350000	1340000	1320000	1660000	1120000	1570000	1220000	1490000	1330000	1450000	0.961787	-0.06	0.63056	0.959223
Q6UWL2	6	Sushi domain-containing protein 1 (SUSD1_HUMAN)	1440000	1490000	1470000	1700000	1340000	1770000	1570000	1680000	1210000	1290000	0.968306	-0.05	0.656786	0.959223
P28062	3	Proteasome subunit beta type-8 (PSB8_HUMAN)	3360000	3630000	3140000	3360000	2250000	3690000	3100000	3960000	3380000	3100000	0.962688	-0.05	0.649553	0.959223
Q9Y624	13	Junctional adhesion molecule A (JAM1_HUMAN)	59900000	70300000	73800000	68300000	59200000	70200000	65100000	70200000	62000000	71600000	0.97515	-0.04	0.661033	0.959223
P63000	7	Ras-related C3 botulinum toxin substrate 1 (RAC1_HUMAN)	84500000	98600000	86500000	99200000	87200000	93500000	105000000	92800000	73300000	84900000	0.970174	-0.04	0.647254	0.959223
Q15942	36	Zyxin (ZYX_HUMAN)	1610000000	1620000000	1820000000	1670000000	1670000000	1510000000	1660000000	1680000000	1650000000	1730000000	0.982143	-0.03	0.636656	0.959223
Q14118	2	Dystroglycan (DAG1_HUMAN)	1170000	1130000	1240000	1220000	1210000	1060000	1250000	1110000	1250000	1150000	0.984594	-0.02	0.649162	0.959223
Q8N392	24	Rho GTPase-activating protein 18 (RHG18_HUMAN)	43600000	43300000	41500000	41900000	44000000	39300000	45500000	45000000	41100000	43900000	1.01311	0.02	0.645862	0.959223
P40925	13	Malate dehydrogenase, cytoplasmic (MDHC_HUMAN)	70100000	65000000	64800000	61200000	63100000	69500000	68800000	65600000	60700000	71300000	1.01877	0.03	0.646869	0.959223
Q16891	13	Mitochondrial inner membrane protein (IMMT_HUMAN)	9870000	10400000	12000000	10800000	9810000	10900000	10400000	11300000	11000000	13200000	1.03103	0.04	0.632731	0.959223
O15231	11	Zinc finger protein 185 (ZN185_HUMAN)	14800000	13400000	16900000	13900000	15700000	13700000	15100000	14100000	16100000	16500000	1.03051	0.04	0.631877	0.959223
Q6IBS0	9	Twinfilin-2 (TWF2_HUMAN)	41900000	34400000	31300000	31800000	36900000	33100000	35900000	36100000	39400000	35700000	1.03826	0.05	0.636705	0.959223
P04632	9	Calpain small subunit 1 (CPNS1_HUMAN)	60700000	59200000	77100000	58700000	64900000	62600000	65200000	66200000	63300000	75200000	1.03611	0.05	0.655882	0.959223
P09622	9	Dihydrolipoyl dehydrogenase, mitochondrial (DLDH_HUMAN)	12700000	10700000	11300000	10500000	11500000	11500000	11500000	14500000	10100000	10900000	1.03245	0.05	0.656075	0.959223
P20674	4	Cytochrome c oxidase subunit 5A, mitochondrial (COX5A_HUMAN)	13300000	15100000	18100000	14700000	15500000	15500000	14700000	15200000	16000000	18300000	1.03704	0.05	0.635592	0.959223
P49257	7	Protein ERGIC-53 (LMAN1_HUMAN)	5000000	5620000	6050000	5120000	4460000	6880000	5020000	6610000	5060000	5960000	1.03993	0.06	0.654095	0.959223
Q9Y4D1	12	Disheveled-associated activator of morphogenesis 1 (DAAM1_HUMAN)	8200000	8130000	9500000	7980000	7090000	9770000	10200000	11000000	5970000	9310000	1.05176	0.07	0.632905	0.959223
O75348	4	V-type proton ATPase subunit G 1 (VATG1_HUMAN)	2540000	2230000	3090000	2150000	2450000	2420000	2180000	2770000	2680000	3230000	1.04762	0.07	0.660803	0.959223
Q13098	3	COP9 signalosome complex subunit 1 (CSN1_HUMAN)	937000	1050000	1460000	1200000	1580000	1210000	1080000	1120000	1120000	1270000	1.05875	0.08	0.640201	0.959223
P01137	17	Transforming growth factor beta-1 (TGFB1_HUMAN)	93100000	59800000	64600000	62000000	82900000	68900000	79100000	66300000	82600000	65100000	1.06118	0.09	0.641434	0.959223
P68366	11	Tubulin alpha-4A chain (TBA4A_HUMAN)	172000000	189000000	139000000	187000000	137000000	237000000	213000000	228000000	152000000	129000000	1.06356	0.09	0.651223	0.959223
Q9UL46	7	Proteasome activator complex subunit 2 (PSME2_HUMAN)	3520000	4070000	6020000	4010000	4380000	4230000	3900000	5140000	4840000	5730000	1.06773	0.09	0.654465	0.959223
Q9Y2Q0	7	Probable phospholipid-transporting ATPase IA (AT8A1_HUMAN)	4450000	5530000	3460000	4850000	5170000	6360000	4460000	5980000	3980000	3270000	1.06506	0.09	0.661852	0.959223
P61769	3	Beta-2-microglobulin (B2MG_HUMAN)	48400000	51600000	75700000	57500000	57500000	52800000	68400000	54000000	58400000	81300000	1.06461	0.09	0.636967	0.959223
P48147	3	Prolyl endopeptidase (PPCE_HUMAN)	1020000	1120000	670000	932000	927000	1160000	807000	1150000	1240000	703000	1.06663	0.09	0.646175	0.959223
Q9H0X4	1	Protein ITFG3 (ITFG3_HUMAN)	677000	572000	652000	588000	972000	688000	502000	780000	392000	651000	1.06736	0.09	0.648897	0.959223
O60704	3	Protein-tyrosine sulfotransferase 2 (TPST2_HUMAN)	1320000	1870000	2130000	2130000	2360000	2190000	1250000	2370000	2200000	1570000	1.06846	0.1	0.64452	0.959223
O95373	1	Importin-7 (IPO7_HUMAN)	351000	656000	651000	413000	511000	529000	550000	648000	488000	629000	1.07999	0.11	0.651667	0.959223
Q93009	1	Ubiquitin carboxyl-terminal hydrolase 7 (UBP7_HUMAN)	251000	358000	484000	322000	547000	360000	237000	354000	392000	409000	1.08316	0.11	0.662411	0.959223
O15533	4	Tapasin (TPSN_HUMAN)	5670000	7700000	12000000	7930000	8430000	9610000	7290000	8770000	7990000	12200000	1.08689	0.12	0.645455	0.959223
Q9UMX5	3	Neudesin (NENF_HUMAN)	1660000	1340000	1330000	1250000	1060000	1790000	2190000	2090000	1110000	873000	1.08877	0.12	0.635155	0.959223
Q9H2G2	3	STE20-like serine/threonine-protein kinase (SLK_HUMAN)	547000	603000	940000	568000	907000	437000	518000	628000	863000	998000	1.0913	0.13	0.65791	0.959223
Q6WCQ1	1	Myosin phosphatase Rho-interacting protein (MPRIP_HUMAN)	264000	331000	476000	432000	464000	508000	252000	593000	327000	322000	1.09381	0.13	0.638895	0.959223
Q92618	1	Zinc finger protein 516 (ZN516_HUMAN)	823000	1090000	1180000	1150000	1200000	1070000	1770000	286000	999000	1730000	1.10849	0.15	0.645586	0.959223
O95834	4	Echinoderm microtubule-associated protein-like 2 (EMAL2_HUMAN)	960000	1290000	640000	1170000	626000	1830000	1480000	1440000	681000	727000	1.11396	0.16	0.662485	0.959223
Q15363	1	Transmembrane emp24 domain-containing protein 2 (TMED2_HUMAN)	1760000	792000	956000	650000	1280000	1110000	650000	1710000	1360000	922000	1.12747	0.18	0.662224	0.959223
O14618	8	Copper chaperone for superoxide dismutase (CCS_HUMAN)	14200000	12900000	13500000	12900000	4620000	25400000	14700000	27500000	5020000	14500000	1.14318	0.19	0.653342	0.959223
Q96MK2	3	Protein FAM65C (FA65C_HUMAN)	423000	694000	1090000	380000	685000	719000	503000	686000	783000	1060000	1.14315	0.19	0.639395	0.959223
Q00059	2	Transcription factor A, mitochondrial (TFAM_HUMAN)	145000	128000	345000	330000	187000	293000	228000	461000	166000	287000	1.14065	0.19	0.659922	0.959223
P45954	4	Short/branched chain specific acyl-CoA dehydrogenase, mitochondrial (ACDSB_HUMAN)	898000	1020000	1940000	818000	1760000	986000	480000	989000	1650000	2160000	1.14414	0.2	0.6553	0.959223
O94905	1	Erlin-2 (ERLN2_HUMAN)	102000	135000	14400	74600	92200	137000	44200	80200	95100	128000	1.17935	0.24	0.63624	0.959223
Q13409	2	Cytoplasmic dynein 1 intermediate chain 2 (DC1I2_HUMAN)	0	106000	379000	44900	5470	3460	42200	13900	71200	1350000	1.86982	0.9	0.643061	0.959223
P61088	8	Ubiquitin-conjugating enzyme E2 N (UBE2N_HUMAN)	24500000	25600000	33300000	24800000	26900000	26600000	25400000	26700000	28400000	35300000	1.04313	0.06	0.663328	0.959675
P55809	12	Succinyl-CoA:3-ketoacid coenzyme A transferase 1, mitochondrial (SCOT1_HUMAN)	7930000	8010000	10500000	8540000	9730000	8180000	8320000	8050000	8490000	12000000	1.04383	0.06	0.664251	0.960241
P54920	13	Alpha-soluble NSF attachment protein (SNAA_HUMAN)	36700000	34000000	34900000	31900000	36700000	34000000	31300000	35600000	34400000	38000000	1.01818	0.03	0.665662	0.960437
Q9UPY6	3	Wiskott-Aldrich syndrome protein family member 3 (WASF3_HUMAN)	688000	317000	1340000	627000	862000	740000	563000	1000000	972000	956000	1.14244	0.19	0.664945	0.960437
P17980	3	26S protease regulatory subunit 6A (PRS6A_HUMAN)	361000	509000	176000	438000	443000	624000	698000	513000	146000	127000	1.146	0.2	0.665981	0.960437
P98172	4	Ephrin-B1 (EFNB1_HUMAN)	2370000	3390000	3400000	3520000	2480000	3270000	3380000	3720000	2460000	2780000	0.951104	-0.07	0.667271	0.960566
Q9C0I1	3	Myotubularin-related protein 12 (MTMRC_HUMAN)	766000	631000	698000	763000	685000	940000	620000	714000	628000	526000	0.959412	-0.06	0.668197	0.960566
O43639	9	Cytoplasmic protein NCK2 (NCK2_HUMAN)	42600000	55000000	60900000	41900000	52300000	44000000	61800000	40100000	49200000	71000000	1.05921	0.08	0.666641	0.960566
Q9Y512	1	Sorting and assembly machinery component 50 homolog (SAM50_HUMAN)	22700	118000	0	75200	156000	65300	26600	119000	38100	13800	1.29319	0.37	0.667912	0.960566
P09960	4	Leukotriene A-4 hydrolase (LKHA4_HUMAN)	1660000	1830000	2500000	1700000	2040000	1910000	1990000	1960000	1860000	2360000	1.05072	0.07	0.669015	0.960978
P29279	5	Connective tissue growth factor (CTGF_HUMAN)	12300000	4540000	5120000	4950000	4200000	4080000	13000000	4730000	4200000	4010000	0.847764	-0.24	0.675783	0.962045
Q8IXJ6	1	NAD-dependent protein deacetylase sirtuin-2 (SIR2_HUMAN)	330000	151000	344000	145000	336000	179000	263000	248000	108000	147000	0.880412	-0.18	0.671568	0.962045
P32189	3	Glycerol kinase (GLPK_HUMAN)	960000	1190000	646000	910000	801000	1100000	933000	658000	892000	833000	0.938478	-0.09	0.674538	0.962045
P02775	14	Platelet basic protein (CXCL7_HUMAN)	5940000000	4280000000	3860000000	4360000000	4610000000	3390000000	5460000000	3880000000	4900000000	3940000000	0.946493	-0.08	0.673096	0.962045
P63241	15	Eukaryotic translation initiation factor 5A-1 (IF5A1_HUMAN)	27800000	29500000	25000000	23500000	26400000	27500000	25300000	29800000	29800000	24300000	1.02773	0.04	0.676147	0.962045
Q04446	6	1,4-alpha-glucan-branching enzyme (GLGB_HUMAN)	4040000	4220000	4510000	4160000	3720000	5550000	4500000	5440000	3280000	3960000	1.04154	0.06	0.670899	0.962045
Q00765	3	Receptor expression-enhancing protein 5 (REEP5_HUMAN)	6200000	5880000	8320000	6380000	6410000	6770000	6900000	8290000	6190000	7340000	1.04307	0.06	0.670992	0.962045
Q9Y5P6	3	Mannose-1-phosphate guanyltransferase beta (GMPPB_HUMAN)	1660000	1500000	1880000	1770000	1890000	1840000	2390000	1620000	1370000	1550000	1.04356	0.06	0.673222	0.962045
Q12904	6	Aminoacyl tRNA synthase complex-interacting multifunctional protein 1 (AIMP1_HUMAN)	3510000	2020000	2590000	3360000	3790000	2860000	3030000	3540000	2360000	2730000	1.0633	0.09	0.673852	0.962045
Q3ZCW2	8	Galectin-related protein (LEGL_HUMAN)	73000000	68000000	53900000	53400000	49600000	88300000	66300000	94400000	49700000	49700000	1.0686	0.1	0.676019	0.962045
P60520	3	Gamma-aminobutyric acid receptor-associated protein-like 2 (GBRL2_HUMAN)	508000	428000	760000	431000	473000	578000	557000	570000	446000	821000	1.07977	0.11	0.672714	0.962045
Q96BM9	2	ADP-ribosylation factor-like protein 8A (ARL8A_HUMAN)	351000	395000	367000	345000	352000	427000	258000	333000	708000	291000	1.08322	0.11	0.675396	0.962045
Q8NCW5	2	NAD(P)H-hydrate epimerase (NNRE_HUMAN)	356000	656000	890000	683000	515000	696000	564000	663000	517000	615000	0.920696	-0.12	0.679402	0.962131
O43182	20	Rho GTPase-activating protein 6 (RHG06_HUMAN)	24900000	27700000	24100000	27500000	23000000	27500000	30400000	25700000	21300000	24400000	0.974408	-0.04	0.679008	0.962131
P41240	14	Tyrosine-protein kinase CSK (CSK_HUMAN)	22700000	23700000	30700000	22400000	25600000	24300000	22900000	25300000	26200000	30800000	1.0392	0.06	0.677463	0.962131
Q9Y2Q5	1	Ragulator complex protein LAMTOR2 (LTOR2_HUMAN)	230000	232000	300000	206000	220000	266000	231000	179000	253000	399000	1.06612	0.09	0.678029	0.962131
Q9BY43	3	Charged multivesicular body protein 4a (CHM4A_HUMAN)	335000	390000	586000	380000	464000	381000	312000	492000	434000	642000	1.07432	0.1	0.678542	0.962131
P07954	4	Fumarate hydratase, mitochondrial (FUMH_HUMAN)	4060000	4950000	1850000	5840000	3390000	6480000	6420000	7380000	2500000	2150000	1.13054	0.18	0.679195	0.962131
P16157	6	Ankyrin-1 (ANK1_HUMAN)	1030000	2010000	2490000	1980000	1650000	1760000	1100000	2140000	1020000	2570000	0.90901	-0.14	0.680512	0.962195
O95870	14	Abhydrolase domain-containing protein 16A (ABHGA_HUMAN)	16800000	15100000	12800000	13800000	13000000	18100000	16900000	19600000	10800000	13600000	1.04843	0.07	0.680298	0.962195
P02042	3	Hemoglobin subunit delta (HBD_HUMAN)	6650000	15100000	38100000	11500000	45800000	4770000	5270000	4780000	34500000	39100000	1.2541	0.32	0.681219	0.962442
Q92890	3	Ubiquitin fusion degradation protein 1 homolog (UFD1_HUMAN)	897000	1380000	930000	1320000	815000	1500000	1320000	980000	657000	1050000	0.931007	-0.1	0.682846	0.963987
Q9BRA2	3	Thioredoxin domain-containing protein 17 (TXD17_HUMAN)	2340000	2350000	2380000	2060000	3160000	2420000	2140000	2200000	2390000	1890000	1.03687	0.05	0.685062	0.96636
Q8NE86	5	Calcium uniporter protein, mitochondrial (MCU_HUMAN)	7680000	7040000	7880000	7020000	6740000	8720000	8210000	7690000	6380000	7760000	1.02408	0.03	0.685647	0.966431
P09327	1	Villin-1 (VILI_HUMAN)	299000	39200	33000	142000	87700	26300	315000	50500	56600	43000	0.752273	-0.41	0.691369	0.966444
P63096	1	Guanine nucleotide-binding protein G(i) subunit alpha-1 (GNAI1_HUMAN)	41800	47100	66600	0	9990	78500	0	26800	45800	27000	0.806388	-0.31	0.690643	0.966444
P61421	1	V-type proton ATPase subunit d 1 (VA0D1_HUMAN)	53000	93100	92600	50400	59200	62300	76800	84000	101000	5580	0.89676	-0.16	0.691712	0.966444
O14745	15	Na(+)/H(+) exchange regulatory cofactor NHE-RF1 (NHRF1_HUMAN)	55300000	62100000	77300000	64100000	62500000	55200000	57400000	59500000	65500000	74500000	0.964967	-0.05	0.689967	0.966444
O43583	4	Density-regulated protein (DENR_HUMAN)	3090000	3720000	3110000	3510000	2170000	3860000	3140000	3330000	3220000	3730000	0.9655	-0.05	0.693486	0.966444
P31946	10	14-3-3 protein beta/alpha (1433B_HUMAN)	67800000	63700000	80000000	68600000	64600000	61400000	71100000	68200000	64800000	79100000	0.973938	-0.04	0.693679	0.966444
P30740	21	Leukocyte elastase inhibitor (ILEU_HUMAN)	150000000	162000000	135000000	169000000	157000000	143000000	149000000	157000000	141000000	157000000	0.978355	-0.03	0.693151	0.966444
P98194	5	Calcium-transporting ATPase type 2C member 1 (AT2C1_HUMAN)	5400000	5670000	6300000	5960000	5680000	5270000	5520000	5630000	5830000	6440000	0.98214	-0.03	0.688957	0.966444
P49368	22	T-complex protein 1 subunit gamma (TCPG_HUMAN)	46500000	49000000	41900000	48500000	43200000	55800000	53700000	53700000	40100000	40700000	1.02994	0.04	0.689742	0.966444
P62937	18	Peptidyl-prolyl cis-trans isomerase A (PPIA_HUMAN)	645000000	682000000	593000000	729000000	599000000	671000000	756000000	766000000	621000000	658000000	1.02454	0.04	0.690546	0.966444
Q9BRG1	1	Vacuolar protein-sorting-associated protein 25 (VPS25_HUMAN)	834000	875000	898000	717000	803000	899000	805000	1030000	663000	953000	1.03349	0.05	0.686636	0.966444
Q9BXJ9	1	N-alpha-acetyltransferase 15, NatA auxiliary subunit (NAA15_HUMAN)	699000	793000	848000	776000	821000	808000	554000	1020000	701000	953000	1.03915	0.06	0.692454	0.966444
Q9P1F3	7	Costars family protein ABRACL (ABRAL_HUMAN)	18000000	10300000	8700000	10400000	12600000	11900000	9980000	16000000	15200000	11300000	1.0827	0.11	0.690865	0.966444
Q9BZ72	2	Membrane-associated phosphatidylinositol transfer protein 2 (PITM2_HUMAN)	361000	300000	83800	211000	333000	278000	178000	278000	117000	441000	1.13343	0.18	0.691275	0.966444
Q9NZD2	1	Glycolipid transfer protein (GLTP_HUMAN)	354000	327000	3380	304000	263000	319000	450000	762000	38300	0	1.23589	0.31	0.690849	0.966444
Q13011	7	Delta(3,5)-Delta(2,4)-dienoyl-CoA isomerase, mitochondrial (ECH1_HUMAN)	14500000	10600000	16300000	11500000	18500000	523000	12800000	528000	20700000	16800000	0.88029	-0.19	0.694253	0.966492
P61018	3	Ras-related protein Rab-4B (RAB4B_HUMAN)	2500000	2990000	3640000	2640000	2610000	3530000	2550000	2980000	3090000	3670000	1.0439	0.06	0.694783	0.966492
O76074	33	cGMP-specific 3',5'-cyclic phosphodiesterase (PDE5A_HUMAN)	79500000	65600000	62500000	64400000	61000000	82000000	78300000	84700000	56600000	61000000	1.03824	0.05	0.69616	0.967271
P32321	1	Deoxycytidylate deaminase (DCTD_HUMAN)	891000	212000	787000	308000	943000	351000	405000	574000	674000	834000	1.1468	0.2	0.696414	0.967271
P60660	17	Myosin light polypeptide 6 (MYL6_HUMAN)	1450000000	1480000000	1640000000	1500000000	1580000000	1260000000	1400000000	1460000000	1560000000	1680000000	0.981878	-0.03	0.698209	0.968276
Q8IZ83	6	Aldehyde dehydrogenase family 16 member A1 (A16A1_HUMAN)	7220000	6630000	9360000	7130000	8020000	8500000	6300000	8140000	7420000	8890000	1.03867	0.05	0.697796	0.968276
Q13200	3	26S proteasome non-ATPase regulatory subunit 2 (PSMD2_HUMAN)	2130000	2320000	3510000	2770000	3200000	2450000	2220000	2830000	2900000	3350000	1.05312	0.08	0.69987	0.969835
O60749	4	Sorting nexin-2 (SNX2_HUMAN)	3260000	4080000	6520000	4740000	5200000	3700000	2890000	4270000	4660000	5270000	0.931541	-0.1	0.702089	0.970688
O75223	1	Gamma-glutamylcyclotransferase (GGCT_HUMAN)	364000	260000	350000	201000	341000	213000	256000	160000	278000	391000	0.929929	-0.1	0.702013	0.970688
P56385	1	ATP synthase subunit e, mitochondrial (ATP5I_HUMAN)	6210000	8100000	10400000	7600000	8450000	7350000	7180000	8640000	8370000	11000000	1.0521	0.07	0.702097	0.970688
P07814	2	Bifunctional glutamate/proline--tRNA ligase (SYEP_HUMAN)	249000	474000	48100	538000	213000	536000	393000	349000	125000	23900	0.835128	-0.26	0.70567	0.97117
Q15172	2	Serine/threonine-protein phosphatase 2A 56 kDa regulatory subunit alpha isoform (2A5A_HUMAN)	634000	812000	262000	998000	869000	422000	653000	574000	728000	392000	0.89628	-0.16	0.704547	0.97117
Q8WUM4	17	Programmed cell death 6-interacting protein (PDC6I_HUMAN)	20100000	19300000	19300000	19800000	18600000	18300000	21400000	18200000	16200000	22600000	0.979193	-0.03	0.70315	0.97117
P61026	5	Ras-related protein Rab-10 (RAB10_HUMAN)	50900000	51200000	46300000	52600000	44300000	54700000	60500000	53900000	40300000	55700000	1.0262	0.04	0.704735	0.97117
O60884	3	DnaJ homolog subfamily A member 2 (DNJA2_HUMAN)	2540000	3280000	3890000	3280000	3390000	3220000	2950000	3030000	3760000	3870000	1.03772	0.06	0.705227	0.97117
Q9Y2B0	1	Protein canopy homolog 2 (CNPY2_HUMAN)	75800	170000	194000	173000	177000	133000	88400	151000	167000	294000	1.09922	0.14	0.704449	0.97117
O00231	4	26S proteasome non-ATPase regulatory subunit 11 (PSD11_HUMAN)	1640000	1990000	1380000	2170000	1590000	2530000	1460000	2340000	1090000	1060000	0.935005	-0.1	0.710342	0.972415
Q05397	12	Focal adhesion kinase 1 (FAK1_HUMAN)	7270000	7710000	9530000	7580000	7120000	6840000	8240000	7410000	7590000	9430000	0.968734	-0.05	0.710081	0.972415
Q9UHQ9	4	NADH-cytochrome b5 reductase 1 (NB5R1_HUMAN)	4520000	4810000	4440000	4090000	3810000	4950000	4080000	5430000	3450000	4300000	0.971258	-0.04	0.70926	0.972415
P47756	24	F-actin-capping protein subunit beta (CAPZB_HUMAN)	146000000	132000000	160000000	135000000	138000000	141000000	147000000	156000000	128000000	170000000	1.02385	0.03	0.709793	0.972415
O00186	5	Syntaxin-binding protein 3 (STXB3_HUMAN)	1440000	1410000	1720000	1460000	1660000	1460000	1120000	1900000	1560000	1660000	1.03483	0.05	0.709975	0.972415
Q9UIA9	4	Exportin-7 (XPO7_HUMAN)	2690000	3270000	3600000	3070000	3310000	3490000	2560000	3670000	2780000	3780000	1.03405	0.05	0.708609	0.972415
Q14558	1	Phosphoribosyl pyrophosphate synthase-associated protein 1 (KPRA_HUMAN)	21600	81700	22700	7250	52000	17500	91800	86800	6240	0	1.2725	0.35	0.708718	0.972415
Q15049	1	Membrane protein MLC1 (MLC1_HUMAN)	416000	163000	105000	342000	15100	292000	562000	312000	62600	32500	0.82924	-0.27	0.711394	0.973035
P07996	95	Thrombospondin-1 (TSP1_HUMAN)	7220000000	6190000000	4450000000	6230000000	6870000000	5210000000	6300000000	5540000000	6380000000	4200000000	0.954753	-0.07	0.711872	0.973035
Q9H4M9	15	EH domain-containing protein 1 (EHD1_HUMAN)	26800000	36800000	26400000	35300000	26500000	35400000	31700000	35700000	27200000	23800000	0.959298	-0.06	0.715571	0.976614
Q9NZZ3	2	Charged multivesicular body protein 5 (CHMP5_HUMAN)	972000	1400000	2080000	1260000	1460000	1670000	1420000	1260000	1270000	2080000	1.06909	0.1	0.71534	0.976614
P50151	2	Guanine nucleotide-binding protein G(I)/G(S)/G(O) subunit gamma-10 (GBG10_HUMAN)	1180000	1150000	816000	711000	973000	1060000	973000	1530000	897000	720000	1.06352	0.09	0.716936	0.977738
P62834	1	Ras-related protein Rap-1A (RAP1A_HUMAN)	5250000	4980000	3330000	5450000	5040000	4480000	4430000	5820000	3440000	3990000	0.953884	-0.07	0.718806	0.978079
Q9NRW1	7	Ras-related protein Rab-6B (RAB6B_HUMAN)	34800000	28300000	40300000	30100000	35500000	30200000	37300000	29200000	36100000	38900000	1.03471	0.05	0.719351	0.978079
O60613	1	15 kDa selenoprotein (SEP15_HUMAN)	72300	208000	0	89700	137000	194000	69600	75000	201000	0	1.2191	0.29	0.718849	0.978079
P02549	1	Spectrin alpha chain, erythrocytic 1 (SPTA1_HUMAN)	28100	173000	954000	205000	510000	180000	322000	52600	583000	955000	1.27569	0.35	0.719031	0.978079
Q00722	1	1-phosphatidylinositol 4,5-bisphosphate phosphodiesterase beta-2 (PLCB2_HUMAN)	43800	148000	226000	106000	235000	57000	4810	90200	139000	149000	0.859119	-0.22	0.724117	0.978401
O43768	4	Alpha-endosulfine (ENSA_HUMAN)	1100000	1550000	1180000	1420000	1100000	1670000	1460000	1540000	982000	725000	0.94946	-0.08	0.724461	0.978401
Q9H2M9	2	Rab3 GTPase-activating protein non-catalytic subunit (RBGPR_HUMAN)	601000	500000	698000	707000	479000	690000	572000	670000	534000	679000	0.964086	-0.05	0.723048	0.978401
P59998	7	Actin-related protein 2/3 complex subunit 4 (ARPC4_HUMAN)	98200000	109000000	97600000	87700000	96400000	96800000	97000000	101000000	92800000	94400000	0.98242	-0.03	0.720826	0.978401
P35237	17	Serpin B6 (SPB6_HUMAN)	46000000	34200000	34800000	32400000	36800000	42500000	43100000	37900000	33000000	35600000	1.03528	0.05	0.723791	0.978401
Q07866	7	Kinesin light chain 1 (KLC1_HUMAN)	2510000	2740000	3240000	2820000	2480000	2900000	3060000	2420000	2830000	3830000	1.03271	0.05	0.724155	0.978401
Q14232	1	Translation initiation factor eIF-2B subunit alpha (EI2BA_HUMAN)	507000	730000	1070000	704000	892000	574000	516000	801000	974000	1090000	1.07318	0.1	0.722155	0.978401
O95989	2	Diphosphoinositol polyphosphate phosphohydrolase 1 (NUDT3_HUMAN)	442000	686000	755000	427000	723000	650000	338000	521000	547000	952000	1.07677	0.11	0.721066	0.978401
P06702	4	Protein S100-A9 (S10A9_HUMAN)	137000	4240000	2820000	4880000	2440000	7200000	77600	6990000	1590000	3330000	1.19387	0.26	0.722405	0.978401
Q13576	48	Ras GTPase-activating-like protein IQGAP2 (IQGA2_HUMAN)	67100000	73300000	74500000	72600000	66500000	74400000	74300000	70400000	65400000	74900000	0.987594	-0.02	0.725467	0.979028
P03989	2	HLA class I histocompatibility antigen, B-27 alpha chain (1B27_HUMAN)	5390000	23300	1660	33500	153000	31100	4420000	37100	61100	79800	0.585132	-0.77	0.727231	0.979629
P05023	5	Sodium/potassium-transporting ATPase subunit alpha-1 (AT1A1_HUMAN)	2150000	3570000	4610000	3910000	3920000	2380000	2710000	1970000	4390000	4510000	0.930712	-0.1	0.727541	0.979629
P14854	4	Cytochrome c oxidase subunit 6B1 (CX6B1_HUMAN)	9190000	12600000	9480000	12400000	10700000	11300000	8800000	13100000	8720000	10300000	0.960537	-0.06	0.728425	0.979629
P40227	20	T-complex protein 1 subunit zeta (TCPZ_HUMAN)	42300000	42200000	35300000	44900000	36800000	48000000	47400000	48700000	38100000	35300000	1.02935	0.04	0.728143	0.979629
Q14162	4	Scavenger receptor class F member 1 (SREC_HUMAN)	2890000	1800000	3670000	2100000	2340000	2270000	3860000	2490000	2830000	2960000	1.06756	0.09	0.728623	0.979629
P50148	10	Guanine nucleotide-binding protein G(q) subunit alpha (GNAQ_HUMAN)	40200000	38900000	36700000	38000000	32000000	43700000	40500000	44600000	30100000	34200000	0.975726	-0.04	0.731125	0.980076
P55072	46	Transitional endoplasmic reticulum ATPase (TERA_HUMAN)	170000000	182000000	169000000	174000000	159000000	174000000	185000000	192000000	170000000	173000000	1.01007	0.02	0.730961	0.980076
O00399	1	Dynactin subunit 6 (DCTN6_HUMAN)	268000	182000	332000	272000	137000	206000	312000	244000	427000	371000	1.07337	0.1	0.731071	0.980076
P67812	3	Signal peptidase complex catalytic subunit SEC11A (SC11A_HUMAN)	574000	562000	161000	613000	567000	661000	726000	912000	155000	192000	1.12147	0.17	0.73097	0.980076
P82909	1	28S ribosomal protein S36, mitochondrial (RT36_HUMAN)	528000	643000	598000	689000	629000	701000	591000	660000	463000	756000	1.03065	0.04	0.731794	0.980246
O00629	1	Importin subunit alpha-3 (IMA3_HUMAN)	350000	245000	250000	238000	358000	225000	266000	268000	372000	9850	0.922653	-0.12	0.732763	0.980817
P19634	1	Sodium/hydrogen exchanger 1 (SL9A1_HUMAN)	10500	79500	0	0	23100	0	49700	0	19500	0	0.683704	-0.55	0.748844	0.981247
A6NJS3	1	Putative V-set and immunoglobulin domain-containing-like protein IGHV1OR21-1 (IV1U1_HUMAN)	31200	697000	151000	400000	85300	141000	159000	42400	763000	357000	0.806598	-0.31	0.748208	0.981247
P02788	1	Lactotransferrin (TRFL_HUMAN)	5250	264000	504000	398000	184000	397000	3430	272000	185000	444000	0.845496	-0.24	0.73456	0.981247
Q92900	1	Regulator of nonsense transcripts 1 (RENT1_HUMAN)	396000	437000	160000	510000	304000	593000	425000	452000	150000	116000	0.904857	-0.14	0.748669	0.981247
Q9H223	2	EH domain-containing protein 4 (EHD4_HUMAN)	480000	547000	376000	519000	646000	205000	651000	116000	656000	396000	0.926119	-0.11	0.74751	0.981247
P15814	1	Immunoglobulin lambda-like polypeptide 1 (IGLL1_HUMAN)	496000	524000	710000	539000	866000	322000	472000	319000	540000	683000	0.940796	-0.09	0.743774	0.981247
Q9HBH0	2	Rho-related GTP-binding protein RhoF (RHOF_HUMAN)	1150000	2170000	1570000	1870000	1470000	1430000	2070000	1710000	1390000	1560000	0.949704	-0.08	0.737647	0.981247
P13798	6	Acylamino-acid-releasing enzyme (ACPH_HUMAN)	1990000	3120000	3500000	3070000	2840000	2790000	2000000	2570000	3180000	3330000	0.953767	-0.07	0.736663	0.981247
Q8TEW0	4	Partitioning defective 3 homolog (PARD3_HUMAN)	8110000	5510000	7610000	6090000	8060000	5200000	6300000	4780000	5910000	8870000	0.954612	-0.07	0.740102	0.981247
Q06124	4	Tyrosine-protein phosphatase non-receptor type 11 (PTN11_HUMAN)	1150000	2000000	1440000	1740000	1080000	1670000	1560000	1510000	1200000	2000000	0.949974	-0.07	0.746039	0.981247
P36969	2	Phospholipid hydroperoxide glutathione peroxidase, mitochondrial (GPX4_HUMAN)	2620000	2350000	1450000	2040000	2700000	2190000	1530000	1870000	2230000	1550000	0.951143	-0.07	0.749616	0.981247
P52294	1	Importin subunit alpha-5 (IMA5_HUMAN)	991000	1010000	1600000	1140000	1160000	882000	1170000	1270000	1090000	1220000	0.955073	-0.07	0.735713	0.981247
Q9Y6B6	1	GTP-binding protein SAR1b (SAR1B_HUMAN)	772000	592000	438000	528000	613000	579000	566000	642000	386000	549000	0.95422	-0.07	0.749803	0.981247
P43304	17	Glycerol-3-phosphate dehydrogenase, mitochondrial (GPDM_HUMAN)	33900000	37400000	41700000	38500000	30300000	40500000	35700000	41100000	29600000	44300000	0.974697	-0.04	0.747204	0.981247
P15529	2	Membrane cofactor protein (MCP_HUMAN)	4170000	3440000	3530000	3290000	3830000	3260000	3120000	3040000	4180000	3670000	0.974821	-0.04	0.749218	0.981247
P60900	10	Proteasome subunit alpha type-6 (PSA6_HUMAN)	15400000	16400000	19200000	17300000	17800000	15900000	13800000	16900000	15400000	20300000	0.977062	-0.03	0.746026	0.981247
Q96QK1	5	Vacuolar protein sorting-associated protein 35 (VPS35_HUMAN)	2680000	3370000	3340000	2970000	2940000	2670000	3250000	2950000	3160000	3180000	0.978964	-0.03	0.742302	0.981247
O60234	7	Glia maturation factor gamma (GMFG_HUMAN)	38000000	37600000	38400000	34700000	36800000	35600000	43200000	34600000	34800000	34700000	0.984981	-0.02	0.741791	0.981247
P26038	50	Moesin (MOES_HUMAN)	469000000	442000000	525000000	454000000	493000000	434000000	455000000	467000000	496000000	538000000	1.01693	0.02	0.746503	0.981247
Q00013	15	55 kDa erythrocyte membrane protein (EM55_HUMAN)	21700000	20900000	21100000	18900000	20300000	21100000	23900000	20300000	19400000	20700000	1.01453	0.02	0.745596	0.981247
P52306	5	Rap1 GTPase-GDP dissociation stimulator 1 (GDS1_HUMAN)	7220000	6460000	7010000	6450000	6330000	7360000	7320000	6770000	6400000	7070000	1.01326	0.02	0.749489	0.981247
P30273	3	High affinity immunoglobulin epsilon receptor subunit gamma (FCERG_HUMAN)	50800000	47600000	55900000	52100000	53900000	50400000	48200000	58400000	52000000	51100000	1.01421	0.02	0.749918	0.981247
P16109	30	P-selectin (LYAM3_HUMAN)	252000000	267000000	236000000	286000000	263000000	304000000	251000000	313000000	250000000	218000000	1.02402	0.03	0.736862	0.981247
Q9C0C9	13	Ubiquitin-conjugating enzyme E2 O (UBE2O_HUMAN)	13100000	13100000	12400000	12200000	10900000	14300000	14900000	14800000	11200000	11800000	1.02231	0.03	0.741052	0.981247
P16885	10	1-phosphatidylinositol 4,5-bisphosphate phosphodiesterase gamma-2 (PLCG2_HUMAN)	2800000	2620000	1920000	2590000	2320000	2990000	2510000	3220000	2430000	1970000	1.03659	0.05	0.743997	0.981247
Q96M27	1	Protein PRRC1 (PRRC1_HUMAN)	529000	692000	356000	519000	478000	910000	618000	654000	479000	238000	1.07411	0.1	0.743819	0.981247
P20810	1	Calpastatin (ICAL_HUMAN)	103000	108000	224000	309000	247000	343000	248000	97500	133000	176000	1.11514	0.16	0.740931	0.981247
P51665	2	26S proteasome non-ATPase regulatory subunit 7 (PSMD7_HUMAN)	255000	379000	284000	76800	249000	288000	188000	75100	240000	665000	1.14268	0.19	0.740737	0.981247
P02743	1	Serum amyloid P-component (SAMP_HUMAN)	271000	641000	44400	704000	799000	712000	307000	412000	576000	74600	1.15659	0.21	0.74594	0.981247
Q16531	1	DNA damage-binding protein 1 (DDB1_HUMAN)	235000	71100	104000	105000	465000	163000	60600	114000	122000	0	1.19666	0.26	0.747253	0.981247
Q9UHA4	1	Ragulator complex protein LAMTOR3 (LTOR3_HUMAN)	590000	439000	21900	863000	178000	1180000	816000	1300000	0	15700	1.21556	0.28	0.738992	0.981247
Q6SJ93	1	Protein FAM111B (F111B_HUMAN)	43200	0	1230	42100	16100	31200	7290	46500	0	0	0.778844	-0.36	0.751935	0.981924
Q96S97	2	Myeloid-associated differentiation marker (MYADM_HUMAN)	842000	1160000	71800	807000	671000	843000	774000	847000	565000	107000	0.881005	-0.18	0.753868	0.981924
O14775	3	Guanine nucleotide-binding protein subunit beta-5 (GBB5_HUMAN)	5820000	2490000	1660000	2410000	3360000	3230000	1810000	3240000	2510000	2480000	0.89553	-0.16	0.756042	0.981924
P42830	1	C-X-C motif chemokine 5 (CXCL5_HUMAN)	445000	114000	483000	299000	125000	289000	521000	386000	187000	306000	0.901815	-0.15	0.75651	0.981924
Q92692	1	Poliovirus receptor-related protein 2 (PVRL2_HUMAN)	201000	366000	540000	319000	493000	256000	196000	211000	337000	471000	0.918186	-0.12	0.751361	0.981924
Q6ICL3	3	Transport and Golgi organization protein 2 homolog (TNG2_HUMAN)	670000	662000	358000	399000	330000	616000	655000	633000	365000	326000	0.933461	-0.1	0.753194	0.981924
O15117	26	FYN-binding protein (FYB_HUMAN)	104000000	114000000	132000000	114000000	112000000	105000000	106000000	118000000	107000000	132000000	0.977011	-0.03	0.75718	0.981924
Q15746	31	Myosin light chain kinase, smooth muscle (MYLK_HUMAN)	89700000	92300000	100000000	99200000	99100000	80900000	96000000	85200000	94500000	108000000	0.985834	-0.02	0.755669	0.981924
P50990	21	T-complex protein 1 subunit theta (TCPQ_HUMAN)	65800000	63800000	62100000	61000000	62300000	64600000	63400000	67400000	58800000	59300000	0.991426	-0.01	0.752743	0.981924
P14868	11	Aspartate--tRNA ligase, cytoplasmic (SYDC_HUMAN)	16200000	14700000	16900000	13900000	17500000	13700000	14300000	14600000	17800000	16500000	1.01999	0.03	0.753567	0.981924
P11940	9	Polyadenylate-binding protein 1 (PABP1_HUMAN)	3020000	3700000	3440000	3450000	3050000	4840000	3410000	3470000	2760000	3520000	1.0311	0.04	0.754604	0.981924
P11908	2	Ribose-phosphate pyrophosphokinase 2 (PRPS2_HUMAN)	2610000	3130000	2130000	3160000	2490000	4020000	2990000	3830000	1870000	2180000	1.05047	0.07	0.7575	0.981924
Q16718	1	NADH dehydrogenase [ubiquinone] 1 alpha subcomplex subunit 5 (NDUA5_HUMAN)	105000	40100	30200	48400	81300	114000	67500	9200	81800	27200	1.13545	0.18	0.755963	0.981924
Q9P000	1	COMM domain-containing protein 9 (COMD9_HUMAN)	0	0	8760	53700	1420	36000	2400	19800	8210	301	0.727196	-0.46	0.776974	0.981974
O00501	1	Claudin-5 (CLD5_HUMAN)	899000	236000	902000	65900	583000	260000	238000	197000	488000	909000	0.848035	-0.24	0.759524	0.981974
P08575	1	Receptor-type tyrosine-protein phosphatase C (PTPRC_HUMAN)	0	30800	49200	19500	8480	15900	15900	7480	46300	33500	0.854673	-0.23	0.775104	0.981974
P27361	2	Mitogen-activated protein kinase 3 (MK03_HUMAN)	29800	95400	215000	96800	106000	85700	41300	68800	121000	165000	0.89672	-0.16	0.804326	0.981974
Q9H7J1	3	Protein phosphatase 1 regulatory subunit 3E (PPR3E_HUMAN)	1700000	1300000	3750000	1400000	1320000	1240000	1380000	1540000	1760000	3780000	0.901431	-0.15	0.78137	0.981974
Q96JB5	1	CDK5 regulatory subunit-associated protein 3 (CK5P3_HUMAN)	250000	197000	561000	178000	194000	207000	290000	163000	319000	441000	0.907251	-0.14	0.79387	0.981974
Q92499	1	ATP-dependent RNA helicase DDX1 (DDX1_HUMAN)	38200	38500	25900	47400	38000	42600	26500	87700	0	9460	0.907822	-0.14	0.805329	0.981974
Q05193	4	Dynamin-1 (DYN1_HUMAN)	775000	344000	832000	291000	331000	476000	895000	519000	344000	534000	0.921499	-0.12	0.797645	0.981974
P56134	2	ATP synthase subunit f, mitochondrial (ATPK_HUMAN)	546000	825000	333000	600000	237000	817000	506000	1000000	242000	365000	0.916377	-0.12	0.780621	0.981974
P20339	1	Ras-related protein Rab-5A (RAB5A_HUMAN)	436000	826000	257000	860000	596000	607000	506000	858000	467000	262000	0.923637	-0.11	0.798825	0.981974
Q8NF50	2	Dedicator of cytokinesis protein 8 (DOCK8_HUMAN)	179000	195000	119000	180000	153000	241000	57300	301000	103000	86000	0.932442	-0.1	0.79244	0.981974
P25098	2	Beta-adrenergic receptor kinase 1 (ARBK1_HUMAN)	102000	203000	270000	241000	219000	237000	80700	179000	236000	195000	0.936846	-0.09	0.782185	0.981974
P04156	1	Major prion protein (PRIO_HUMAN)	2610000	2210000	3980000	1900000	1390000	2490000	2670000	2290000	1580000	4610000	0.936449	-0.09	0.804104	0.981974
Q96M91	1	Coiled-coil domain-containing protein 11 (CCD11_HUMAN)	7410000	6420000	4430000	7170000	5320000	5490000	9910000	4770000	6740000	3970000	0.94901	-0.08	0.775664	0.981974
P02776	6	Platelet factor 4 (PLF4_HUMAN)	588000000	513000000	326000000	490000000	382000000	426000000	728000000	472000000	398000000	338000000	0.954269	-0.07	0.789495	0.981974
Q02153	3	Guanylate cyclase soluble subunit beta-1 (GCYB1_HUMAN)	1040000	932000	940000	659000	963000	586000	589000	825000	1250000	893000	0.953234	-0.07	0.762837	0.981974
P36957	6	Dihydrolipoyllysine-residue succinyltransferase component of 2-oxoglutarate dehydrogenase complex, mitochondrial (ODO2_HUMAN)	9160000	9380000	15700000	10600000	10700000	11400000	9140000	9660000	10500000	13100000	0.958965	-0.06	0.794064	0.981974
Q9Y6I9	4	Testis-expressed sequence 264 protein (TX264_HUMAN)	2810000	2350000	3590000	2790000	2920000	1940000	2520000	2110000	3290000	3810000	0.958406	-0.06	0.768868	0.981974
P05771	18	Protein kinase C beta type (KPCB_HUMAN)	30300000	39100000	50800000	40600000	41500000	34300000	30900000	34200000	40700000	50800000	0.963516	-0.05	0.787404	0.981974
Q9NUQ9	3	Protein FAM49B (FA49B_HUMAN)	2430000	1580000	1690000	1770000	1570000	2090000	1920000	2110000	1460000	1690000	0.967425	-0.05	0.794963	0.981974
A2RUS2	3	DENN domain-containing protein 3 (DEND3_HUMAN)	1050000	1360000	941000	1240000	1340000	1010000	906000	771000	1400000	1240000	0.968126	-0.05	0.805504	0.981974
Q9UNS2	2	COP9 signalosome complex subunit 3 (CSN3_HUMAN)	1480000	1070000	1310000	942000	1300000	1190000	971000	1290000	1030000	1170000	0.965015	-0.05	0.775342	0.981974
P08567	36	Pleckstrin (PLEK_HUMAN)	458000000	417000000	326000000	379000000	362000000	408000000	463000000	364000000	404000000	303000000	0.972152	-0.04	0.771466	0.981974
P62258	21	14-3-3 protein epsilon (1433E_HUMAN)	149000000	124000000	156000000	124000000	144000000	121000000	120000000	123000000	150000000	155000000	0.980108	-0.03	0.783001	0.981974
Q9H3U1	13	Protein unc-45 homolog A (UN45A_HUMAN)	8390000	9240000	10400000	10200000	10100000	9560000	7800000	10200000	8710000	9880000	0.980905	-0.03	0.790315	0.981974
Q01433	11	AMP deaminase 2 (AMPD2_HUMAN)	13900000	15100000	17200000	15200000	13600000	14100000	15800000	14900000	13700000	18400000	0.982628	-0.03	0.784134	0.981974
P50502	9	Hsc70-interacting protein (F10A1_HUMAN)	19200000	18400000	18500000	17100000	14700000	21200000	19200000	21300000	13400000	17500000	0.977231	-0.03	0.790224	0.981974
P07437	6	Tubulin beta chain (TBB5_HUMAN)	297000000	296000000	254000000	362000000	284000000	346000000	304000000	312000000	272000000	254000000	0.977116	-0.03	0.798683	0.981974
Q9BT78	5	COP9 signalosome complex subunit 4 (CSN4_HUMAN)	3230000	3150000	3510000	2810000	2710000	3000000	2700000	3370000	3370000	3530000	0.980577	-0.03	0.78409	0.981974
P51452	5	Dual specificity protein phosphatase 3 (DUS3_HUMAN)	25600000	23600000	21200000	20700000	20700000	24600000	26500000	21700000	19800000	20700000	0.980607	-0.03	0.784131	0.981974
P11177	5	Pyruvate dehydrogenase E1 component subunit beta, mitochondrial (ODPB_HUMAN)	4120000	3880000	4070000	4080000	3210000	4260000	3000000	4230000	3980000	5030000	0.978741	-0.03	0.784615	0.981974
P61020	3	Ras-related protein Rab-5B (RAB5B_HUMAN)	3800000	4920000	4310000	5070000	4190000	4820000	3700000	4850000	4580000	4380000	0.976796	-0.03	0.773927	0.981974
Q969X5	2	Endoplasmic reticulum-Golgi intermediate compartment protein 1 (ERGI1_HUMAN)	879000	896000	1080000	999000	1020000	946000	1040000	1040000	627000	976000	0.977167	-0.03	0.783605	0.981974
Q05682	53	Caldesmon (CALD1_HUMAN)	640000000	634000000	733000000	633000000	621000000	619000000	673000000	688000000	589000000	718000000	0.986869	-0.02	0.792571	0.981974
P23528	23	Cofilin-1 (COF1_HUMAN)	1240000000	1280000000	1220000000	1170000000	1050000000	1180000000	1430000000	1210000000	1080000000	1310000000	0.985743	-0.02	0.787216	0.981974
Q9H425	7	Uncharacterized protein C1orf198 (CA198_HUMAN)	9240000	7670000	9380000	8620000	8270000	9020000	9680000	8810000	7990000	7830000	0.985391	-0.02	0.800945	0.981974
Q99471	3	Prefoldin subunit 5 (PFD5_HUMAN)	1520000	1380000	1520000	1410000	1480000	1370000	1260000	1410000	1430000	1670000	0.985706	-0.02	0.796297	0.981974
O60664	11	Perilipin-3 (PLIN3_HUMAN)	31600000	36800000	32600000	35100000	33400000	33500000	33400000	35300000	33300000	33300000	0.990448	-0.01	0.806447	0.981974
O75947	8	ATP synthase subunit d, mitochondrial (ATP5H_HUMAN)	17800000	18900000	19200000	19500000	19100000	18800000	17600000	21100000	17300000	18300000	0.992042	-0.01	0.801021	0.981974
P35579	290	Myosin-9 (MYH9_HUMAN)	9120000000	9440000000	9870000000	9470000000	9700000000	8690000000	9520000000	9250000000	9820000000	10300000000	1.00756	0.01	0.789376	0.981974
Q15833	30	Syntaxin-binding protein 2 (STXB2_HUMAN)	103000000	113000000	129000000	117000000	115000000	119000000	112000000	121000000	111000000	125000000	1.01443	0.02	0.797977	0.981974
P13667	23	Protein disulfide-isomerase A4 (PDIA4_HUMAN)	62200000	54200000	58500000	56400000	53400000	60600000	60500000	67500000	51800000	58400000	1.01513	0.02	0.769991	0.981974
P06753	9	Tropomyosin alpha-3 chain (TPM3_HUMAN)	320000000	292000000	318000000	295000000	302000000	285000000	290000000	340000000	304000000	338000000	1.0117	0.02	0.781025	0.981974
P43686	6	26S protease regulatory subunit 6B (PRS6B_HUMAN)	1870000	2220000	2120000	2000000	2290000	2220000	1640000	2070000	2290000	1990000	1.01502	0.02	0.800389	0.981974
Q12913	24	Receptor-type tyrosine-protein phosphatase eta (PTPRJ_HUMAN)	35500000	38100000	27900000	37100000	33300000	40200000	34400000	42700000	33700000	28600000	1.02405	0.03	0.793844	0.981974
P63104	20	14-3-3 protein zeta/delta (1433Z_HUMAN)	1400000000	1330000000	1720000000	1380000000	1520000000	1310000000	1350000000	1380000000	1590000000	1770000000	1.02001	0.03	0.799849	0.981974
P48426	14	Phosphatidylinositol 5-phosphate 4-kinase type-2 alpha (PI42A_HUMAN)	74800000	65400000	81800000	65800000	65400000	75500000	81600000	76200000	59700000	81800000	1.01969	0.03	0.802338	0.981974
P13073	8	Cytochrome c oxidase subunit 4 isoform 1, mitochondrial (COX41_HUMAN)	16200000	21800000	21300000	21600000	20500000	20600000	18100000	24200000	18300000	22000000	1.01937	0.03	0.806132	0.981974
O75396	7	Vesicle-trafficking protein SEC22b (SC22B_HUMAN)	11700000	11700000	15300000	13900000	12200000	14900000	13500000	14500000	11200000	14300000	1.02155	0.03	0.793191	0.981974
Q9Y2L6	6	FERM domain-containing protein 4B (FRM4B_HUMAN)	1870000	2060000	1740000	1570000	1670000	1880000	1920000	2070000	1770000	1750000	1.01842	0.03	0.78842	0.981974
Q9UJW0	5	Dynactin subunit 4 (DCTN4_HUMAN)	1950000	1460000	1730000	1540000	1600000	1560000	1670000	2010000	1570000	1850000	1.02395	0.03	0.792525	0.981974
Q15008	4	26S proteasome non-ATPase regulatory subunit 6 (PSMD6_HUMAN)	2620000	2290000	2350000	2620000	2450000	2940000	2600000	2970000	2050000	2080000	1.01822	0.03	0.806061	0.981974
O75323	2	Protein NipSnap homolog 2 (NIPS2_HUMAN)	812000	785000	792000	653000	657000	894000	815000	686000	806000	804000	1.0217	0.03	0.758455	0.981974
P18085	1	ADP-ribosylation factor 4 (ARF4_HUMAN)	8910000	7590000	9710000	7440000	8380000	7860000	7360000	9630000	8590000	9800000	1.02268	0.03	0.788257	0.981974
Q9Y3C8	1	Ubiquitin-fold modifier-conjugating enzyme 1 (UFC1_HUMAN)	1380000	1820000	1940000	1610000	1560000	1970000	1560000	1920000	1520000	1820000	1.02222	0.03	0.799591	0.981974
Q15084	18	Protein disulfide-isomerase A6 (PDIA6_HUMAN)	138000000	122000000	92700000	113000000	116000000	131000000	121000000	147000000	116000000	86700000	1.02741	0.04	0.800853	0.981974
Q9NY65	12	Tubulin alpha-8 chain (TBA8_HUMAN)	78300000	90200000	62000000	77300000	77000000	71900000	95600000	86400000	77900000	65800000	1.02794	0.04	0.778916	0.981974
Q9H2K8	7	Serine/threonine-protein kinase TAO3 (TAOK3_HUMAN)	2030000	2630000	2610000	2250000	2090000	2470000	2760000	2340000	1910000	3090000	1.02661	0.04	0.787413	0.981974
P35998	5	26S protease regulatory subunit 7 (PRS7_HUMAN)	3240000	2910000	3970000	3220000	3680000	3270000	2350000	3380000	3950000	3940000	1.02799	0.04	0.79087	0.981974
Q96FW1	3	Ubiquitin thioesterase OTUB1 (OTUB1_HUMAN)	2150000	2450000	2820000	2820000	2030000	3620000	2300000	3570000	2520000	1880000	1.03646	0.05	0.800028	0.981974
Q3SXM5	2	Inactive hydroxysteroid dehydrogenase-like protein 1 (HSDL1_HUMAN)	519000	562000	520000	479000	701000	427000	464000	715000	519000	405000	1.03558	0.05	0.762499	0.981974
P27449	2	V-type proton ATPase 16 kDa proteolipid subunit (VATL_HUMAN)	3310000	2600000	2500000	3050000	3470000	3270000	3810000	2770000	1230000	3300000	1.03839	0.05	0.80331	0.981974
P49841	4	Glycogen synthase kinase-3 beta (GSK3B_HUMAN)	1330000	1350000	2130000	1390000	1850000	1780000	1420000	1630000	1430000	1560000	1.03978	0.06	0.775228	0.981974
Q15435	4	Protein phosphatase 1 regulatory subunit 7 (PP1R7_HUMAN)	673000	791000	554000	917000	839000	991000	1080000	801000	382000	532000	1.05054	0.07	0.791998	0.981974
O75954	2	Tetraspanin-9 (TSN9_HUMAN)	2700000	2250000	1730000	2130000	1580000	2680000	3270000	2950000	1940000	1450000	1.04956	0.07	0.778703	0.981974
Q96D31	1	Calcium release-activated calcium channel protein 1 (CRCM1_HUMAN)	192000	349000	222000	368000	370000	311000	250000	394000	238000	223000	1.05276	0.07	0.790772	0.981974
P09486	11	SPARC (SPRC_HUMAN)	111000000	86600000	51400000	88500000	72400000	93100000	123000000	99100000	98900000	47800000	1.05541	0.08	0.774261	0.981974
Q8NBX0	8	Saccharopine dehydrogenase-like oxidoreductase (SCPDL_HUMAN)	15200000	12600000	7910000	11500000	9600000	17900000	14800000	16400000	7960000	7990000	1.05416	0.08	0.793044	0.981974
P80303	6	Nucleobindin-2 (NUCB2_HUMAN)	2310000	3200000	2320000	3010000	2330000	4350000	2380000	3970000	2330000	1810000	1.05597	0.08	0.760465	0.981974
Q86UP2	4	Kinectin (KTN1_HUMAN)	751000	360000	996000	692000	642000	902000	684000	1020000	498000	699000	1.05871	0.08	0.793651	0.981974
P01133	2	Pro-epidermal growth factor (EGF_HUMAN)	136000	127000	149000	86500	84100	215000	80800	142000	170000	103000	1.06306	0.08	0.776907	0.981974
Q9UEU0	1	Vesicle transport through interaction with t-SNAREs homolog 1B (VTI1B_HUMAN)	290000	251000	513000	308000	361000	305000	331000	370000	328000	466000	1.05776	0.08	0.772396	0.981974
Q14012	9	Calcium/calmodulin-dependent protein kinase type 1 (KCC1A_HUMAN)	3100000	10800000	9970000	9600000	9510000	10100000	3750000	8850000	10500000	10600000	1.06185	0.09	0.80464	0.981974
P04085	2	Platelet-derived growth factor subunit A (PDGFA_HUMAN)	2830000	1700000	1280000	2160000	2910000	1550000	2440000	1720000	2560000	1490000	1.05981	0.09	0.778732	0.981974
P17655	1	Calpain-2 catalytic subunit (CAN2_HUMAN)	772000	1060000	778000	1500000	774000	1260000	1320000	1530000	787000	908000	1.06715	0.09	0.761395	0.981974
O14556	1	Glyceraldehyde-3-phosphate dehydrogenase, testis-specific (G3PT_HUMAN)	189000	248000	81800	173000	207000	239000	141000	186000	179000	150000	1.06196	0.09	0.792233	0.981974
Q96QR8	2	Transcriptional activator protein Pur-beta (PURB_HUMAN)	207000	299000	626000	316000	262000	454000	283000	214000	629000	510000	1.08287	0.11	0.800465	0.981974
P02647	5	Apolipoprotein A-I (APOA1_HUMAN)	1520000	5000000	6650000	4050000	3440000	5380000	2170000	5690000	4420000	7010000	1.08827	0.12	0.775457	0.981974
P23560	3	Brain-derived neurotrophic factor (BDNF_HUMAN)	759000	653000	241000	932000	455000	765000	1180000	1080000	474000	293000	1.09529	0.13	0.776232	0.981974
O43306	2	Adenylate cyclase type 6 (ADCY6_HUMAN)	96200	67400	179000	115000	0	106000	176000	113000	172000	184000	1.09411	0.13	0.78221	0.981974
P68871	5	Hemoglobin subunit beta (HBB_HUMAN)	154000000	321000000	797000000	332000000	915000000	160000000	124000000	165000000	668000000	698000000	1.13466	0.18	0.791941	0.981974
P05109	2	Protein S100-A8 (S10A8_HUMAN)	31500	5610000	5840000	5850000	4320000	8110000	79600	8590000	2730000	5600000	1.13203	0.18	0.778423	0.981974
P69905	12	Hemoglobin subunit alpha (HBA_HUMAN)	522000000	1500000000	4210000000	1440000000	4120000000	733000000	719000000	756000000	2940000000	3920000000	1.14599	0.2	0.796322	0.981974
Q9BVJ7	1	Dual specificity protein phosphatase 23 (DUS23_HUMAN)	41400	30400	22400	65400	36800	117000	13200	80900	23000	3630	1.14674	0.2	0.781901	0.981974
P00915	5	Carbonic anhydrase 1 (CAH1_HUMAN)	1900000	9330000	25600000	9620000	27500000	5250000	1900000	4290000	20600000	22000000	1.17029	0.23	0.776412	0.981974
Q6P3X3	1	Tetratricopeptide repeat protein 27 (TTC27_HUMAN)	0	80700	73800	25300	0	129000	52200	63800	44500	29200	1.18168	0.24	0.763427	0.981974
P15586	1	N-acetylglucosamine-6-sulfatase (GNS_HUMAN)	26100	69600	13600	75500	8580	127000	6980	134000	46100	5120	1.18247	0.24	0.781953	0.981974
O75821	1	Eukaryotic translation initiation factor 3 subunit G (EIF3G_HUMAN)	57700	36700	10600	117000	63300	196000	118000	2350	8520	8860	1.19228	0.25	0.792733	0.981974
Q8N4C6	1	Ninein (NIN_HUMAN)	19400	5970	148000	2510	75600	35000	56000	19600	32700	117000	1.27322	0.35	0.766888	0.981974
O43676	1	NADH dehydrogenase [ubiquinone] 1 beta subcomplex subunit 3 (NDUB3_HUMAN)	0	0	32400	0	0	6640	56000	0	0	6480	1.42222	0.51	0.785359	0.981974
P05534	4	HLA class I histocompatibility antigen, A-24 alpha chain (1A24_HUMAN)	24900000	1230000	243000	932000	976000	562000	28600000	386000	675000	254000	0.767942	-0.38	0.842182	0.982752
Q14204	19	Cytoplasmic dynein 1 heavy chain 1 (DYHC1_HUMAN)	1480000	2270000	16500000	2140000	3550000	1750000	1520000	1570000	2770000	16900000	0.835492	-0.26	0.842319	0.982752
Q5H9R7	1	Serine/threonine-protein phosphatase 6 regulatory subunit 3 (PP6R3_HUMAN)	81300	0	91100	102000	122000	112000	0	0	106000	28200	0.894558	-0.16	0.832132	0.982752
Q16595	1	Frataxin, mitochondrial (FRDA_HUMAN)	103000	40800	41200	141000	53800	72500	13800	80900	40700	177000	0.897137	-0.15	0.814249	0.982752
P59666	3	Neutrophil defensin 3 (DEF3_HUMAN)	3380000	33500000	30900000	31300000	17900000	36200000	3240000	34400000	15700000	28600000	0.915355	-0.13	0.82273	0.982752
Q15771	1	Ras-related protein Rab-30 (RAB30_HUMAN)	443000	179000	132000	252000	243000	201000	288000	178000	409000	83100	0.929158	-0.11	0.835804	0.982752
O95202	2	LETM1 and EF-hand domain-containing protein 1, mitochondrial (LETM1_HUMAN)	199000	188000	431000	209000	275000	201000	204000	231000	256000	281000	0.939955	-0.09	0.811842	0.982752
P18433	4	Receptor-type tyrosine-protein phosphatase alpha (PTPRA_HUMAN)	800000	1750000	810000	1450000	949000	1580000	1340000	1330000	734000	857000	0.941095	-0.08	0.811892	0.982752
Q9C0H2	3	Protein tweety homolog 3 (TTYH3_HUMAN)	1760000	1040000	1950000	1190000	618000	1680000	1830000	1500000	815000	2000000	0.947587	-0.08	0.817525	0.982752
P05067	23	Amyloid beta A4 protein (A4_HUMAN)	78200000	53200000	28900000	53600000	42200000	51200000	85400000	58000000	40000000	27900000	0.949665	-0.07	0.840588	0.982752
Q70IA8	2	MOB kinase activator 3C (MOB3C_HUMAN)	476000	824000	1170000	828000	987000	624000	617000	614000	989000	894000	0.955124	-0.07	0.830044	0.982752
P53680	1	AP-2 complex subunit sigma (AP2S1_HUMAN)	85500	76500	58300	145000	54200	94700	111000	110000	68500	83500	0.952459	-0.07	0.842846	0.982752
Q86YW5	10	Trem-like transcript 1 protein (TRML1_HUMAN)	43900000	49900000	26000000	50200000	28900000	56700000	51800000	49000000	28800000	30100000	0.961961	-0.06	0.84291	0.982752
Q15642	4	Cdc42-interacting protein 4 (CIP4_HUMAN)	1060000	1320000	1810000	1300000	925000	1110000	1640000	1280000	1080000	1900000	0.96357	-0.06	0.815537	0.982752
P55212	3	Caspase-6 (CASP6_HUMAN)	1570000	1150000	1050000	761000	869000	1250000	1160000	1040000	1100000	1120000	0.962113	-0.06	0.817734	0.982752
O14949	3	Cytochrome b-c1 complex subunit 8 (QCR8_HUMAN)	1810000	1410000	1070000	1730000	1610000	1700000	1370000	2170000	1130000	671000	0.958029	-0.06	0.821327	0.982752
P10124	19	Serglycin (SRGN_HUMAN)	193000000	171000000	117000000	162000000	173000000	120000000	215000000	134000000	173000000	117000000	0.966304	-0.05	0.811207	0.982752
Q7L7X3	10	Serine/threonine-protein kinase TAO1 (TAOK1_HUMAN)	1880000	2000000	3000000	2400000	1740000	2570000	2160000	1910000	1900000	3120000	0.962644	-0.05	0.809629	0.982752
Q92598	3	Heat shock protein 105 kDa (HS105_HUMAN)	443000	354000	388000	276000	392000	449000	324000	345000	421000	187000	0.966461	-0.05	0.821516	0.982752
Q9UK41	3	Vacuolar protein sorting-associated protein 28 homolog (VPS28_HUMAN)	1810000	2370000	1520000	2110000	1450000	2740000	2330000	2050000	1350000	1430000	0.968843	-0.05	0.839681	0.982752
Q9H444	2	Charged multivesicular body protein 4b (CHM4B_HUMAN)	1780000	1690000	2660000	1870000	2200000	1580000	1310000	1950000	1930000	2620000	0.965833	-0.05	0.818478	0.982752
Q96A26	2	Protein FAM162A (F162A_HUMAN)	884000	1860000	1590000	1880000	1290000	1710000	1510000	1490000	1150000	1850000	0.965562	-0.05	0.835246	0.982752
P09972	2	Fructose-bisphosphate aldolase C (ALDOC_HUMAN)	16400000	9740000	12400000	8020000	12800000	12200000	11700000	9460000	11700000	9380000	0.962772	-0.05	0.839712	0.982752
O14950	7	Myosin regulatory light chain 12B (ML12B_HUMAN)	238000000	341000000	256000000	324000000	260000000	325000000	305000000	343000000	217000000	245000000	0.974978	-0.04	0.822325	0.982752
P51606	6	N-acylglucosamine 2-epimerase (RENBP_HUMAN)	6830000	8690000	5240000	7560000	6940000	6420000	6720000	7560000	7400000	6380000	0.975047	-0.04	0.826599	0.982752
P62714	4	Serine/threonine-protein phosphatase 2A catalytic subunit beta isoform (PP2AB_HUMAN)	3160000	3480000	2630000	2950000	2650000	4150000	2700000	3730000	2490000	2090000	0.971631	-0.04	0.823066	0.982752
P08962	3	CD63 antigen (CD63_HUMAN)	9260000	13900000	11300000	13400000	10200000	13300000	10100000	14600000	8220000	13300000	0.971166	-0.04	0.82176	0.982752
Q15555	14	Microtubule-associated protein RP/EB family member 2 (MARE2_HUMAN)	137000000	115000000	109000000	119000000	98400000	126000000	135000000	138000000	95600000	114000000	0.981944	-0.03	0.827748	0.982752
P14770	6	Platelet glycoprotein IX (GPIX_HUMAN)	12000000	13400000	12000000	15200000	12300000	11500000	13400000	10800000	13500000	15800000	0.979721	-0.03	0.816948	0.982752
O43516	6	WAS/WASL-interacting protein family member 1 (WIPF1_HUMAN)	9060000	12100000	12800000	11100000	10500000	11000000	9850000	12600000	10100000	12400000	0.983134	-0.03	0.843266	0.982752
P22234	5	Multifunctional protein ADE2 (PUR6_HUMAN)	9750000	12900000	13200000	10500000	10800000	11000000	11300000	11800000	10500000	12800000	0.980942	-0.03	0.824885	0.982752
O15127	2	Secretory carrier-associated membrane protein 2 (SCAM2_HUMAN)	11400000	14100000	13700000	14000000	9670000	14700000	12400000	16000000	11800000	13400000	0.977068	-0.03	0.818607	0.982752
Q8N9N7	2	Leucine-rich repeat-containing protein 57 (LRC57_HUMAN)	395000	465000	547000	627000	503000	591000	487000	463000	506000	433000	0.977712	-0.03	0.841837	0.982752
Q99704	6	Docking protein 1 (DOK1_HUMAN)	12600000	12800000	11000000	11800000	11400000	11800000	15000000	11700000	11400000	9910000	0.984924	-0.02	0.812018	0.982752
O75116	33	Rho-associated protein kinase 2 (ROCK2_HUMAN)	58600000	58400000	55500000	60100000	56600000	56600000	59000000	62300000	53600000	58500000	0.993408	-0.01	0.816094	0.982752
P04406	41	Glyceraldehyde-3-phosphate dehydrogenase (G3P_HUMAN)	977000000	975000000	823000000	1010000000	961000000	1000000000	1060000000	987000000	901000000	847000000	1.01383	0.02	0.81568	0.982752
Q9H845	2	Acyl-CoA dehydrogenase family member 9, mitochondrial (ACAD9_HUMAN)	1270000	1060000	1350000	1150000	1260000	1330000	1110000	1420000	1060000	1190000	1.01725	0.02	0.819171	0.982752
Q9UJU6	23	Drebrin-like protein (DBNL_HUMAN)	95000000	102000000	131000000	102000000	115000000	96200000	101000000	102000000	117000000	125000000	1.01736	0.03	0.835656	0.982752
P61225	11	Ras-related protein Rap-2b (RAP2B_HUMAN)	11800000	10700000	8710000	8950000	11300000	11000000	11700000	9100000	10100000	8160000	1.01859	0.03	0.831386	0.982752
P05141	9	ADP/ATP translocase 2 (ADT2_HUMAN)	13200000	14700000	18900000	15100000	17900000	13100000	12200000	14900000	18400000	18400000	1.02208	0.03	0.831986	0.982752
Q3LXA3	7	Bifunctional ATP-dependent dihydroxyacetone kinase/FAD-AMP lyase (cyclizing) (DHAK_HUMAN)	3580000	3220000	4240000	3200000	3760000	3130000	3700000	3550000	3360000	4250000	1.01826	0.03	0.827109	0.982752
Q16881	5	Thioredoxin reductase 1, cytoplasmic (TRXR1_HUMAN)	2360000	2080000	1980000	1950000	2220000	2170000	2370000	2650000	1770000	1640000	1.02111	0.03	0.809501	0.982752
Q9UKE5	3	TRAF2 and NCK-interacting protein kinase (TNIK_HUMAN)	634000	656000	810000	860000	586000	716000	726000	923000	760000	831000	1.02297	0.03	0.823016	0.982752
Q99417	2	C-Myc-binding protein (MYCBP_HUMAN)	1560000	1570000	2120000	1700000	1910000	1400000	1410000	1720000	1940000	2290000	1.0235	0.03	0.831759	0.982752
Q13404	1	Ubiquitin-conjugating enzyme E2 variant 1 (UB2V1_HUMAN)	2680000	2780000	3760000	2920000	3580000	3300000	2810000	3010000	2470000	3470000	1.02361	0.03	0.820914	0.982752
P62140	1	Serine/threonine-protein phosphatase PP1-beta catalytic subunit (PP1B_HUMAN)	3960000	3310000	4400000	3190000	3710000	3520000	3190000	3090000	4400000	4890000	1.02288	0.03	0.841818	0.982752
Q9UIJ7	10	GTP:AMP phosphotransferase AK3, mitochondrial (KAD3_HUMAN)	6470000	9990000	10700000	10500000	10600000	9920000	6850000	9700000	8890000	12100000	1.02779	0.04	0.843524	0.982752
O95721	8	Synaptosomal-associated protein 29 (SNP29_HUMAN)	7300000	7730000	10500000	8170000	9270000	7040000	8530000	7440000	8760000	10800000	1.02552	0.04	0.816935	0.982752
Q99961	7	Endophilin-A2 (SH3G1_HUMAN)	3760000	4670000	5590000	4470000	3600000	5130000	4110000	5170000	4710000	5750000	1.0265	0.04	0.813388	0.982752
Q9UKK9	3	ADP-sugar pyrophosphatase (NUDT5_HUMAN)	772000	727000	1240000	836000	934000	896000	668000	1020000	1210000	814000	1.03347	0.05	0.828801	0.982752
Q13530	1	Serine incorporator 3 (SERC3_HUMAN)	277000	351000	188000	319000	232000	347000	424000	315000	201000	245000	1.03612	0.05	0.838869	0.982752
O00453	1	Leukocyte-specific transcript 1 protein (LST1_HUMAN)	240000	128000	182000	162000	113000	135000	278000	257000	145000	188000	1.04494	0.06	0.837291	0.982752
O00743	1	Serine/threonine-protein phosphatase 6 catalytic subunit (PPP6_HUMAN)	504000	576000	362000	754000	433000	663000	756000	708000	628000	247000	1.04281	0.06	0.840259	0.982752
P50224	5	Sulfotransferase 1A3/1A4 (ST1A3_HUMAN)	7170000	8120000	2500000	6590000	5180000	8400000	7970000	8230000	5270000	3480000	1.0536	0.07	0.835968	0.982752
Q03519	3	Antigen peptide transporter 2 (TAP2_HUMAN)	674000	604000	1060000	659000	598000	568000	571000	767000	850000	1370000	1.05083	0.07	0.827014	0.982752
Q5GLZ8	1	Probable E3 ubiquitin-protein ligase HERC4 (HERC4_HUMAN)	177000	137000	109000	141000	129000	232000	190000	190000	103000	44300	1.05	0.07	0.832146	0.982752
Q9NX63	2	Coiled-coil-helix-coiled-coil-helix domain-containing protein 3, mitochondrial (CHCH3_HUMAN)	466000	844000	436000	1020000	719000	1150000	961000	632000	543000	378000	1.0564	0.08	0.838483	0.982752
Q9BVG4	1	Protein PBDC1 (PBDC1_HUMAN)	123000	121000	109000	235000	93700	143000	248000	263000	102000	89400	1.06474	0.09	0.834905	0.982752
O96000	1	NADH dehydrogenase [ubiquinone] 1 beta subcomplex subunit 10 (NDUBA_HUMAN)	132000	239000	117000	374000	338000	270000	219000	191000	246000	115000	1.06651	0.09	0.838955	0.982752
B5ME19	1	Eukaryotic translation initiation factor 3 subunit C-like protein (EIFCL_HUMAN)	64800	138000	222000	65900	112000	240000	125000	157000	24900	141000	1.08675	0.12	0.830202	0.982752
P48556	1	26S proteasome non-ATPase regulatory subunit 8 (PSMD8_HUMAN)	76700	128000	63700	98800	101000	214000	57400	172000	21500	36900	1.09441	0.13	0.811114	0.982752
A6NDU8	1	UPF0600 protein C5orf51 (CE051_HUMAN)	5350	91100	115000	138000	75800	106000	150000	3360	81900	163000	1.10662	0.14	0.812674	0.982752
P00751	1	Complement factor B (CFAB_HUMAN)	40400	38400	20000	91700	102000	55300	43100	81700	33900	0	1.10586	0.14	0.821191	0.982752
Q13501	1	Sequestosome-1 (SQSTM_HUMAN)	93900	54700	317000	72500	107000	150000	69700	157000	299000	112000	1.10847	0.15	0.841797	0.982752
Q92530	1	Proteasome inhibitor PI31 subunit (PSMF1_HUMAN)	156000	285000	16800	88700	54100	299000	218000	239000	40500	66400	1.11863	0.16	0.831436	0.982752
Q96A49	1	Synapse-associated protein 1 (SYAP1_HUMAN)	24600	52100	0	52900	3830	140000	27300	53400	3340	0	1.17217	0.23	0.831049	0.982752
P49914	1	5-formyltetrahydrofolate cyclo-ligase (MTHFS_HUMAN)	11100	0	254000	78800	63300	48800	13600	29300	145000	318000	1.19802	0.26	0.826379	0.982752
Q15185	1	Prostaglandin E synthase 3 (TEBP_HUMAN)	2380000	1260000	393000	1410000	1270000	2050000	1800000	1940000	1010000	650000	1.06804	0.1	0.844144	0.98284
O00429	28	Dynamin-1-like protein (DNM1L_HUMAN)	73000000	73600000	37600000	76800000	65100000	69500000	71000000	69700000	69100000	33600000	0.965517	-0.05	0.844995	0.983198
Q8NEW0	1	Zinc transporter 7 (ZNT7_HUMAN)	28000	89300	0	55100	35700	98800	16000	110000	23500	6740	1.12428	0.17	0.845628	0.983301
Q99719	9	Septin-5 (SEPT5_HUMAN)	22500000	20100000	14200000	18800000	13800000	18600000	27400000	18500000	16500000	15500000	0.972663	-0.04	0.847311	0.983984
O60493	8	Sorting nexin-3 (SNX3_HUMAN)	10700000	10700000	13600000	10700000	10300000	10600000	10800000	12400000	11600000	14100000	1.01823	0.02	0.84748	0.983984
P52597	1	Heterogeneous nuclear ribonucleoprotein F (HNRPF_HUMAN)	57200	92500	15800	142000	125000	159000	28200	60700	111000	20500	1.09355	0.13	0.847849	0.983984
P23919	2	Thymidylate kinase (KTHY_HUMAN)	299000	502000	276000	316000	309000	419000	262000	443000	174000	401000	0.960995	-0.06	0.848643	0.98413
Q8WVM8	7	Sec1 family domain-containing protein 1 (SCFD1_HUMAN)	2770000	3750000	3350000	3090000	2860000	3760000	3010000	3030000	3000000	3480000	0.984568	-0.02	0.849064	0.98413
Q9NR46	4	Endophilin-B2 (SHLB2_HUMAN)	874000	705000	720000	497000	1050000	575000	512000	783000	517000	899000	1.03386	0.05	0.850668	0.985357
Q9P126	5	C-type lectin domain family 1 member B (CLC1B_HUMAN)	3980000	4280000	4910000	4600000	4460000	4910000	4510000	4670000	4130000	4220000	1.00919	0.01	0.854235	0.986958
Q9NVZ3	1	Adaptin ear-binding coat-associated protein 2 (NECP2_HUMAN)	298000	486000	344000	333000	408000	411000	451000	371000	321000	285000	1.02533	0.04	0.853692	0.986958
Q6ZRU5	1	Putative uncharacterized protein FLJ46089 (YQ032_HUMAN)	21600000	14200000	26400000	12400000	20100000	8020000	10300000	15000000	31400000	33400000	1.05648	0.08	0.853794	0.986958
Q13188	1	Serine/threonine-protein kinase 3 (STK3_HUMAN)	69100	27400	38900	157000	37500	167000	67100	205000	14100	0	1.11879	0.16	0.853132	0.986958
P07384	37	Calpain-1 catalytic subunit (CAN1_HUMAN)	162000000	184000000	157000000	181000000	167000000	182000000	176000000	182000000	159000000	170000000	1.00975	0.01	0.855383	0.987653
Q86TP1	3	Protein prune homolog (PRUNE_HUMAN)	2210000	1380000	1350000	1810000	1320000	1820000	2100000	2120000	1040000	1410000	0.968889	-0.04	0.856623	0.988453
Q6ZUT6	1	Uncharacterized protein C15orf52 (CO052_HUMAN)	0	0	303000	0	0	0	0	0	104000	258000	0.79648	-0.33	0.866426	0.988557
Q99436	1	Proteasome subunit beta type-7 (PSB7_HUMAN)	111000	32600	263000	121000	70500	35400	209000	43800	147000	221000	0.918246	-0.12	0.861945	0.988557
P34810	1	Macrosialin (CD68_HUMAN)	5850000	5910000	1340000	7300000	4080000	8380000	4990000	7500000	2470000	1410000	0.942157	-0.09	0.867912	0.988557
Q9Y6M1	2	Insulin-like growth factor 2 mRNA-binding protein 2 (IF2B2_HUMAN)	731000	395000	757000	276000	407000	507000	404000	613000	531000	635000	0.956307	-0.06	0.862865	0.988557
Q13557	1	Calcium/calmodulin-dependent protein kinase type II subunit delta (KCC2D_HUMAN)	230000	203000	186000	195000	99700	348000	158000	267000	61600	239000	0.960934	-0.06	0.864032	0.988557
Q15370	3	Transcription elongation factor B polypeptide 2 (ELOB_HUMAN)	2200000	2290000	1170000	2160000	1710000	2320000	2280000	2880000	1090000	1020000	0.963342	-0.05	0.860023	0.988557
Q03518	2	Antigen peptide transporter 1 (TAP1_HUMAN)	2710000	1350000	2350000	1560000	2140000	1350000	2040000	1650000	1900000	2500000	0.968632	-0.05	0.866613	0.988557
Q14088	1	Ras-related protein Rab-33A (RB33A_HUMAN)	363000	532000	340000	662000	705000	502000	482000	464000	336000	254000	0.963978	-0.05	0.866678	0.988557
P02751	29	Fibronectin (FINC_HUMAN)	40900000	30200000	26000000	32000000	29800000	33300000	41500000	33800000	27800000	23400000	0.979086	-0.03	0.869622	0.988557
Q9Y277	14	Voltage-dependent anion-selective channel protein 3 (VDAC3_HUMAN)	72500000	53800000	60100000	48500000	58500000	59500000	52100000	59100000	58200000	58800000	0.982546	-0.03	0.858076	0.988557
P35232	10	Prohibitin (PHB_HUMAN)	19900000	17600000	19100000	18200000	16700000	18500000	19700000	20900000	16600000	18900000	0.991979	-0.01	0.859654	0.988557
P20073	9	Annexin A7 (ANXA7_HUMAN)	10800000	10300000	11700000	11000000	10300000	10800000	12900000	10100000	9960000	11200000	0.993303	-0.01	0.864995	0.988557
P48637	8	Glutathione synthetase (GSHB_HUMAN)	7300000	6190000	8300000	6430000	6800000	7360000	5840000	7720000	7740000	7500000	1.01488	0.02	0.858285	0.988557
P62993	8	Growth factor receptor-bound protein 2 (GRB2_HUMAN)	27800000	26900000	39200000	26800000	31800000	26500000	26100000	29900000	32800000	37800000	1.02126	0.03	0.869908	0.988557
P09669	5	Cytochrome c oxidase subunit 6C (COX6C_HUMAN)	4460000	8170000	7160000	7730000	7570000	7050000	6430000	6900000	7040000	7270000	1.02374	0.03	0.860726	0.988557
Q13459	4	Unconventional myosin-IXb (MYO9B_HUMAN)	5650000	4490000	6650000	5420000	5920000	4530000	5310000	4570000	6720000	6940000	1.02026	0.03	0.861301	0.988557
Q96AG4	7	Leucine-rich repeat-containing protein 59 (LRC59_HUMAN)	9460000	10200000	5560000	10700000	8680000	11300000	11600000	10000000	7510000	6430000	1.03044	0.04	0.866731	0.988557
Q86UT6	2	NLR family member X1 (NLRX1_HUMAN)	798000	1140000	645000	788000	636000	931000	1090000	1110000	855000	589000	1.03055	0.04	0.8635	0.988557
Q9Y2T2	2	AP-3 complex subunit mu-1 (AP3M1_HUMAN)	488000	354000	179000	251000	363000	372000	346000	339000	335000	229000	1.03983	0.06	0.868109	0.988557
P10646	1	Tissue factor pathway inhibitor (TFPI1_HUMAN)	649000	484000	266000	423000	440000	542000	445000	808000	379000	238000	1.04354	0.06	0.862162	0.988557
Q70IA6	1	MOB kinase activator 2 (MOB2_HUMAN)	79000	118000	79600	123000	40300	105000	14100	138000	142000	190000	1.05005	0.07	0.870324	0.988557
P16278	1	Beta-galactosidase (BGAL_HUMAN)	97800	101000	40000	188000	138000	152000	112000	202000	40800	39900	1.06951	0.09	0.863962	0.988557
O15439	2	Multidrug resistance-associated protein 4 (MRP4_HUMAN)	164000	50900	300000	82300	129000	77700	124000	76200	339000	222000	1.08049	0.11	0.866258	0.988557
P22059	1	Oxysterol-binding protein 1 (OSBP1_HUMAN)	152000	113000	35700	113000	79000	179000	80200	278000	0	52800	1.07808	0.11	0.87039	0.988557
Q9Y259	1	Choline/ethanolamine kinase (CHKB_HUMAN)	38900	67500	15100	11700	26900	0	77900	26200	33900	52000	1.08559	0.12	0.869224	0.988557
Q15102	1	Platelet-activating factor acetylhydrolase IB subunit gamma (PA1B3_HUMAN)	12300	0	5060	40300	26900	29900	0	18900	0	0	0.875246	-0.19	0.872705	0.988735
Q9UNF1	7	Melanoma-associated antigen D2 (MAGD2_HUMAN)	4210000	6460000	7140000	6080000	6230000	5040000	5050000	6330000	6540000	5940000	0.980326	-0.03	0.871791	0.988735
P49593	4	Protein phosphatase 1F (PPM1F_HUMAN)	10800000	10400000	10300000	10600000	10000000	9950000	10900000	12400000	11300000	9280000	1.01077	0.01	0.872905	0.988735
Q92973	4	Transportin-1 (TNPO1_HUMAN)	1200000	1410000	994000	1600000	923000	1820000	1450000	1870000	884000	1070000	1.02703	0.04	0.873587	0.988735
Q9NRF8	2	CTP synthase 2 (PYRG2_HUMAN)	263000	385000	247000	365000	302000	374000	403000	413000	128000	325000	1.0291	0.04	0.873829	0.988735
Q6PCE3	1	Glucose 1,6-bisphosphate synthase (PGM2L_HUMAN)	53800	74100	160000	115000	151000	110000	86600	82300	58800	143000	1.04526	0.06	0.873585	0.988735
P55273	1	Cyclin-dependent kinase 4 inhibitor D (CDN2D_HUMAN)	66200	78700	52800	138000	97300	124000	2340	69700	35300	148000	0.946559	-0.08	0.879253	0.988786
Q9GZZ9	1	Ubiquitin-like modifier-activating enzyme 5 (UBA5_HUMAN)	342000	307000	660000	298000	423000	175000	318000	329000	400000	661000	0.956648	-0.06	0.87873	0.988786
P63261	2	Actin, cytoplasmic 2 (ACTG_HUMAN)	171000000	225000000	326000000	208000000	97200000	217000000	155000000	223000000	338000000	315000000	0.964301	-0.05	0.875574	0.988786
Q969T9	3	WW domain-binding protein 2 (WBP2_HUMAN)	9370000	5950000	5570000	5500000	7220000	7460000	6720000	5650000	6120000	5460000	0.975875	-0.04	0.878348	0.988786
Q13564	1	NEDD8-activating enzyme E1 regulatory subunit (ULA1_HUMAN)	176000	381000	288000	386000	310000	325000	342000	260000	206000	352000	0.972109	-0.04	0.877432	0.988786
Q9Y3Q8	3	TSC22 domain family protein 4 (T22D4_HUMAN)	1870000	2010000	2110000	1560000	2200000	1220000	1200000	2060000	1880000	2540000	0.980132	-0.03	0.875414	0.988786
P28065	1	Proteasome subunit beta type-9 (PSB9_HUMAN)	1040000	1130000	1240000	949000	769000	1360000	695000	1120000	1260000	1210000	0.980959	-0.03	0.881535	0.988786
P24539	5	ATP synthase F(0) complex subunit B1, mitochondrial (AT5F1_HUMAN)	25500000	26400000	29100000	27200000	26600000	25200000	22600000	30000000	25900000	30700000	0.99199	-0.01	0.879351	0.988786
Q14644	26	Ras GTPase-activating protein 3 (RASA3_HUMAN)	26100000	30300000	24100000	28900000	26500000	30500000	29900000	28500000	24100000	26300000	1.01036	0.01	0.875939	0.988786
P42566	6	Epidermal growth factor receptor substrate 15 (EPS15_HUMAN)	4690000	6560000	4910000	6270000	5640000	6860000	4400000	6560000	6390000	4400000	1.01798	0.03	0.880515	0.988786
P12236	2	ADP/ATP translocase 3 (ADT3_HUMAN)	1600000	1820000	1650000	2070000	1610000	2270000	2180000	2110000	1280000	1480000	1.02054	0.03	0.879603	0.988786
O95747	2	Serine/threonine-protein kinase OSR1 (OXSR1_HUMAN)	173000	169000	240000	246000	255000	161000	143000	192000	293000	228000	1.02415	0.03	0.880781	0.988786
P00918	17	Carbonic anhydrase 2 (CAH2_HUMAN)	102000000	45600000	61100000	42200000	77000000	51500000	82100000	46400000	73400000	59800000	1.0368	0.05	0.881477	0.988786
P28331	3	NADH-ubiquinone oxidoreductase 75 kDa subunit, mitochondrial (NDUS1_HUMAN)	85400	155000	252000	83200	206000	181000	21100	145000	174000	185000	1.0564	0.08	0.876478	0.988786
Q4U2R8	1	Solute carrier family 22 member 6 (S22A6_HUMAN)	577	0	584000	0	0	1330	0	753	0	706000	0.807516	-0.31	0.88558	0.990293
Q92572	1	AP-3 complex subunit sigma-1 (AP3S1_HUMAN)	587000	495000	751000	572000	559000	280000	447000	610000	801000	820000	0.974913	-0.04	0.885619	0.990293
O15212	1	Prefoldin subunit 6 (PFD6_HUMAN)	465000	474000	419000	412000	333000	553000	455000	651000	252000	354000	0.978531	-0.03	0.885476	0.990293
Q9H8Y8	2	Golgi reassembly-stacking protein 2 (GORS2_HUMAN)	737000	1040000	691000	1170000	802000	600000	1430000	659000	1100000	1020000	1.02822	0.04	0.884888	0.990293
Q9BRF8	3	Calcineurin-like phosphoesterase domain-containing protein 1 (CPPED_HUMAN)	1740000	1770000	1860000	1920000	3200000	700000	1500000	793000	3220000	1950000	1.03914	0.05	0.883832	0.990293
Q8TCJ2	2	Dolichyl-diphosphooligosaccharide--protein glycosyltransferase subunit STT3B (STT3B_HUMAN)	1640000	956000	1370000	1500000	1430000	1400000	1430000	1590000	969000	1230000	0.981705	-0.03	0.88768	0.991984
P61201	4	COP9 signalosome complex subunit 2 (CSN2_HUMAN)	630000	1060000	648000	825000	551000	1050000	875000	1110000	611000	425000	0.974181	-0.04	0.891189	0.993482
P28072	6	Proteasome subunit beta type-6 (PSB6_HUMAN)	4320000	3890000	6070000	3980000	4330000	3990000	3750000	4350000	3970000	6430000	0.979189	-0.03	0.891482	0.993482
Q9NSD9	4	Phenylalanine--tRNA ligase beta subunit (SYFB_HUMAN)	3890000	2870000	2830000	3040000	4110000	2570000	3670000	2710000	2990000	2590000	0.983901	-0.02	0.890546	0.993482
O14976	1	Cyclin-G-associated kinase (GAK_HUMAN)	262000	310000	494000	286000	360000	306000	383000	270000	531000	236000	1.0286	0.04	0.89177	0.993482
Q9H0W9	3	Ester hydrolase C11orf54 (CK054_HUMAN)	443000	611000	146000	502000	248000	818000	669000	670000	119000	166000	1.05366	0.08	0.889606	0.993482
Q9HC35	2	Echinoderm microtubule-associated protein-like 4 (EMAL4_HUMAN)	999000	1660000	412000	1390000	1050000	1890000	1170000	1050000	792000	459000	0.958081	-0.06	0.893462	0.994754
P13224	11	Platelet glycoprotein Ib beta chain (GP1BB_HUMAN)	617000000	761000000	805000000	752000000	725000000	706000000	725000000	700000000	746000000	836000000	1.00806	0.01	0.896424	0.995245
P58546	9	Myotrophin (MTPN_HUMAN)	145000000	135000000	156000000	135000000	132000000	149000000	147000000	147000000	140000000	145000000	1.00409	0.01	0.896569	0.995245
Q9P0J0	3	NADH dehydrogenase [ubiquinone] 1 alpha subcomplex subunit 13 (NDUAD_HUMAN)	1010000	785000	952000	1120000	867000	977000	971000	1160000	1020000	867000	1.0106	0.02	0.894826	0.995245
Q9UKG1	3	DCC-interacting protein 13-alpha (DP13A_HUMAN)	2030000	2130000	1990000	2310000	1720000	2270000	2470000	2670000	2060000	1630000	1.01024	0.02	0.895535	0.995245
Q9H3K6	3	BolA-like protein 2 (BOLA2_HUMAN)	3010000	2140000	3830000	2140000	3240000	2660000	2870000	2430000	2800000	3040000	1.02158	0.03	0.896699	0.995245
P32119	6	Peroxiredoxin-2 (PRDX2_HUMAN)	6060000	9230000	18000000	9590000	17200000	5970000	5670000	5430000	16000000	17000000	1.04586	0.06	0.897208	0.995245
Q02978	2	Mitochondrial 2-oxoglutarate/malate carrier protein (M2OM_HUMAN)	11200000	9740000	10700000	11300000	10700000	8810000	8690000	10500000	11900000	13100000	0.988977	-0.01	0.898316	0.995579
Q9H7C9	1	Mth938 domain-containing protein (AAMDC_HUMAN)	432000	315000	452000	343000	520000	354000	356000	357000	383000	376000	1.01427	0.02	0.898611	0.995579
Q9Y619	1	Mitochondrial ornithine transporter 1 (ORNT1_HUMAN)	202000	170000	347000	262000	206000	167000	274000	260000	206000	323000	0.975875	-0.04	0.900397	0.995777
Q15631	2	Translin (TSN_HUMAN)	1920000	1260000	1480000	1120000	1640000	1600000	1230000	1440000	1700000	881000	0.979354	-0.03	0.89997	0.995777
P31040	8	Succinate dehydrogenase [ubiquinone] flavoprotein subunit, mitochondrial (DHSA_HUMAN)	8410000	10000000	8750000	9710000	11000000	9040000	7330000	10300000	9820000	8360000	1.00985	0.01	0.901149	0.995777
Q9Y6W5	7	Wiskott-Aldrich syndrome protein family member 2 (WASF2_HUMAN)	7800000	8470000	7500000	9240000	8320000	9400000	8820000	8010000	7870000	7480000	1.00778	0.01	0.901545	0.995777
P01111	2	GTPase NRas (RASN_HUMAN)	2470000	2750000	3200000	2980000	3560000	2560000	2220000	2000000	3600000	3420000	1.0152	0.02	0.90084	0.995777
Q8N3D4	1	EH domain-binding protein 1-like protein 1 (EH1L1_HUMAN)	126000	239000	261000	158000	202000	107000	189000	218000	189000	243000	0.97619	-0.04	0.903078	0.995897
P61160	13	Actin-related protein 2 (ARP2_HUMAN)	80400000	76400000	66200000	74200000	76600000	75600000	79100000	70700000	66500000	74700000	0.994168	-0.01	0.905137	0.995897
P49407	12	Beta-arrestin-1 (ARRB1_HUMAN)	34500000	31300000	37500000	31300000	33300000	32100000	33300000	32200000	33300000	39100000	1.00693	0.01	0.90499	0.995897
O95372	4	Acyl-protein thioesterase 2 (LYPA2_HUMAN)	4600000	4290000	5000000	4600000	4960000	4640000	4340000	5360000	3860000	4760000	1.00667	0.01	0.903445	0.995897
Q9Y315	6	Putative deoxyribose-phosphate aldolase (DEOC_HUMAN)	1820000	1840000	1750000	1840000	1410000	2460000	1810000	2380000	1260000	1720000	1.01517	0.02	0.904311	0.995897
Q99829	4	Copine-1 (CPNE1_HUMAN)	2170000	1230000	2010000	1370000	1920000	1180000	2540000	780000	1970000	2050000	1.02655	0.04	0.905511	0.995897
P02545	2	Prelamin-A/C (LMNA_HUMAN)	113000	359000	531000	501000	500000	444000	284000	343000	289000	476000	1.03546	0.05	0.903556	0.995897
P10319	1	HLA class I histocompatibility antigen, B-58 alpha chain (1B58_HUMAN)	10300000	2360	3420	0	0	715	13200000	0	0	0	0.853936	-0.23	0.912325	0.996041
Q9NW15	1	Anoctamin-10 (ANO10_HUMAN)	137000	134000	453000	182000	138000	161000	177000	205000	285000	341000	0.961737	-0.06	0.918144	0.996041
Q9Y3I0	3	tRNA-splicing ligase RtcB homolog (RTCB_HUMAN)	275000	312000	190000	328000	185000	385000	342000	472000	206000	28800	0.976652	-0.04	0.92903	0.996041
P30504	1	HLA class I histocompatibility antigen, Cw-4 alpha chain (1C04_HUMAN)	201000	133000	19500	138000	66500	152000	183000	101000	117000	95400	0.969685	-0.04	0.932831	0.996041
P48509	3	CD151 antigen (CD151_HUMAN)	9510000	15200000	19400000	14300000	17100000	11800000	12500000	11300000	13900000	19500000	0.982708	-0.03	0.919559	0.996041
Q9BSF0	3	Small membrane A-kinase anchor protein (SMAKA_HUMAN)	3160000	3920000	2350000	3860000	3010000	4110000	3850000	5060000	1240000	2230000	0.978179	-0.03	0.919608	0.996041
P26447	7	Protein S100-A4 (S10A4_HUMAN)	48500000	58700000	70100000	47200000	58500000	43300000	46700000	47900000	59600000	76200000	0.986488	-0.02	0.915648	0.996041
O43396	7	Thioredoxin-like protein 1 (TXNL1_HUMAN)	14900000	12300000	18900000	11700000	12900000	12200000	13000000	14600000	12800000	20000000	0.986159	-0.02	0.922286	0.996041
P08174	6	Complement decay-accelerating factor (DAF_HUMAN)	2850000	3070000	3990000	3100000	3440000	2350000	2460000	2730000	3870000	4410000	0.986933	-0.02	0.928332	0.996041
Q9H4X1	5	Regulator of cell cycle RGCC (RGCC_HUMAN)	3180000	4180000	2650000	4610000	3370000	3360000	5130000	2510000	4110000	3100000	0.98404	-0.02	0.920414	0.996041
Q5M775	5	Cytospin-B (CYTSB_HUMAN)	1270000	1560000	1670000	1270000	1060000	1530000	1310000	1910000	1190000	1560000	0.989024	-0.02	0.926355	0.996041
P63218	4	Guanine nucleotide-binding protein G(I)/G(S)/G(O) subunit gamma-5 (GBG5_HUMAN)	12000000	11600000	19200000	12300000	12700000	11300000	12300000	10500000	14300000	20300000	0.984876	-0.02	0.925245	0.996041
Q9NP72	3	Ras-related protein Rab-18 (RAB18_HUMAN)	6070000	4910000	4800000	6390000	7820000	4920000	4860000	5140000	5270000	4880000	0.989024	-0.02	0.926973	0.996041
P51692	1	Signal transducer and activator of transcription 5B (STA5B_HUMAN)	2710000	2490000	3620000	2510000	3000000	2400000	2560000	2380000	3030000	3420000	0.987938	-0.02	0.915388	0.996041
Q13201	65	Multimerin-1 (MMRN1_HUMAN)	1110000000	1010000000	806000000	952000000	926000000	933000000	1080000000	999000000	1030000000	806000000	0.992608	-0.01	0.933308	0.996041
Q14247	35	Src substrate cortactin (SRC8_HUMAN)	200000000	243000000	311000000	251000000	228000000	241000000	224000000	258000000	229000000	314000000	0.991045	-0.01	0.932558	0.996041
Q14847	17	LIM and SH3 domain protein 1 (LASP1_HUMAN)	136000000	153000000	154000000	160000000	147000000	137000000	152000000	151000000	153000000	159000000	0.993919	-0.01	0.918709	0.996041
P78417	16	Glutathione S-transferase omega-1 (GSTO1_HUMAN)	178000000	159000000	182000000	163000000	178000000	157000000	161000000	166000000	167000000	189000000	0.995112	-0.01	0.910611	0.996041
Q16851	13	UTP--glucose-1-phosphate uridylyltransferase (UGPA_HUMAN)	45300000	36200000	36500000	36800000	36700000	38300000	44800000	37500000	34800000	38300000	0.992248	-0.01	0.907444	0.996041
Q9HBI1	11	Beta-parvin (PARVB_HUMAN)	71200000	80300000	74200000	64700000	58300000	72500000	79000000	77600000	66700000	78900000	0.994031	-0.01	0.931293	0.996041
O95866	10	Protein G6b (G6B_HUMAN)	61800000	59700000	55000000	59900000	59400000	56200000	63500000	64300000	52800000	57100000	0.996334	-0.01	0.924273	0.996041
P36959	7	GMP reductase 1 (GMPR1_HUMAN)	12600000	12200000	12400000	11700000	10300000	10900000	12500000	10200000	13600000	15400000	0.993865	-0.01	0.914522	0.996041
P20340	5	Ras-related protein Rab-6A (RAB6A_HUMAN)	16700000	16300000	19800000	16500000	18400000	14400000	16200000	14800000	19200000	20300000	0.993747	-0.01	0.93175	0.996041
P55957	4	BH3-interacting domain death agonist (BID_HUMAN)	9310000	5960000	8230000	7170000	8560000	7210000	6850000	8520000	6450000	7950000	0.989892	-0.01	0.927905	0.996041
Q9H4I9	1	Single-pass membrane protein with aspartate-rich tail 1, mitochondrial (SMDT1_HUMAN)	1940000	1800000	2330000	2480000	2190000	2240000	1910000	2360000	1830000	2190000	0.991813	-0.01	0.932612	0.996041
Q9Y6C2	21	EMILIN-1 (EMIL1_HUMAN)	256000000	220000000	236000000	226000000	224000000	269000000	243000000	273000000	200000000	206000000	1.00569	0.01	0.931068	0.996041
Q07960	13	Rho GTPase-activating protein 1 (RHG01_HUMAN)	27800000	29300000	27200000	27900000	31300000	29500000	25100000	31400000	24700000	27000000	1.00416	0.01	0.911514	0.996041
Q9NXH8	8	Torsin-4A (TOR4A_HUMAN)	20100000	21800000	24600000	21400000	20000000	21500000	19300000	22700000	22800000	26100000	1.00417	0.01	0.931443	0.996041
Q9BXS5	7	AP-1 complex subunit mu-1 (AP1M1_HUMAN)	5750000	6380000	5560000	5060000	5350000	6290000	5230000	5960000	5810000	5660000	1.00513	0.01	0.934305	0.996041
Q96IX5	2	Up-regulated during skeletal muscle growth protein 5 (USMG5_HUMAN)	9380000	8490000	9140000	9750000	8280000	9970000	8950000	11000000	7880000	9420000	1.00653	0.01	0.917063	0.996041
P53801	1	Pituitary tumor-transforming gene 1 protein-interacting protein (PTTG_HUMAN)	7900000	7810000	7610000	9310000	6990000	9560000	8750000	8780000	7060000	8200000	1.00807	0.01	0.911508	0.996041
Q5VW32	1	BRO1 domain-containing protein BROX (BROX_HUMAN)	1150000	1430000	1360000	1060000	1440000	1180000	1260000	1560000	1000000	1130000	1.00933	0.01	0.926287	0.996041
P00491	18	Purine nucleoside phosphorylase (PNPH_HUMAN)	67100000	51500000	42400000	44700000	54600000	55100000	61200000	44000000	52000000	45400000	1.01215	0.02	0.924364	0.996041
P14317	10	Hematopoietic lineage cell-specific protein (HCLS1_HUMAN)	8590000	12700000	9910000	13600000	11000000	14300000	9490000	14700000	9470000	9280000	1.01548	0.02	0.923915	0.996041
Q15762	7	CD226 antigen (CD226_HUMAN)	5500000	8510000	5420000	6890000	5230000	9300000	7220000	6880000	7310000	4180000	1.01621	0.02	0.920846	0.996041
P36543	4	V-type proton ATPase subunit E 1 (VATE1_HUMAN)	1810000	2170000	2880000	2190000	2240000	2310000	1800000	2180000	2270000	2940000	1.01215	0.02	0.919749	0.996041
P0CG05	3	Ig lambda-2 chain C regions (LAC2_HUMAN)	23800000	29300000	42200000	36500000	35100000	24600000	28400000	26700000	38200000	47600000	1.01467	0.02	0.930945	0.996041
Q66K74	1	Microtubule-associated protein 1S (MAP1S_HUMAN)	174000	204000	127000	161000	186000	198000	147000	158000	159000	161000	1.01001	0.02	0.92111	0.996041
Q96IJ6	1	Mannose-1-phosphate guanyltransferase alpha (GMPPA_HUMAN)	376000	428000	383000	186000	446000	397000	313000	245000	366000	323000	1.01481	0.02	0.934171	0.996041
Q99952	5	Tyrosine-protein phosphatase non-receptor type 18 (PTN18_HUMAN)	2200000	3550000	2120000	3840000	4540000	2390000	2690000	2120000	3670000	2470000	1.01793	0.03	0.93147	0.996041
Q9Y230	4	RuvB-like 2 (RUVB2_HUMAN)	1700000	1870000	2040000	1630000	1490000	1230000	1930000	1160000	2340000	2900000	1.0175	0.03	0.917473	0.996041
P22102	3	Trifunctional purine biosynthetic protein adenosine-3 (PUR2_HUMAN)	2440000	2200000	3420000	2670000	1820000	3360000	2640000	3730000	2000000	2820000	1.01709	0.03	0.906923	0.996041
Q9Y3D6	1	Mitochondrial fission 1 protein (FIS1_HUMAN)	532000	905000	386000	627000	499000	690000	643000	994000	537000	397000	1.02313	0.03	0.921346	0.996041
Q14624	1	Inter-alpha-trypsin inhibitor heavy chain H4 (ITIH4_HUMAN)	654000	518000	441000	507000	987000	221000	545000	267000	717000	508000	1.02044	0.03	0.933638	0.996041
Q9BS40	2	Latexin (LXN_HUMAN)	1110000	2290000	1490000	2250000	1290000	2990000	1190000	2820000	1160000	1540000	1.02614	0.04	0.919567	0.996041
O15067	1	Phosphoribosylformylglycinamidine synthase (PUR4_HUMAN)	25400	37100	46700	64200	23900	24900	30100	57600	44900	86100	1.02845	0.04	0.92435	0.996041
Q9H0R4	1	Haloacid dehalogenase-like hydrolase domain-containing protein 2 (HDHD2_HUMAN)	215000	85500	79100	109000	128000	206000	109000	95700	161000	54500	1.02906	0.04	0.925534	0.996041
P42338	1	Phosphatidylinositol 4,5-bisphosphate 3-kinase catalytic subunit beta isoform (PK3CB_HUMAN)	198000	85400	249000	140000	171000	167000	85100	209000	95000	306000	1.02429	0.04	0.930395	0.996041
O95140	1	Mitofusin-2 (MFN2_HUMAN)	135000	144000	80300	58900	27500	152000	124000	204000	69900	69200	1.03077	0.04	0.931283	0.996041
P13796	2	Plastin-2 (PLSL_HUMAN)	179000	295000	587000	414000	353000	521000	109000	553000	140000	621000	1.03819	0.05	0.915372	0.996041
Q5BJD5	1	Transmembrane protein 41B (TM41B_HUMAN)	560000	859000	186000	876000	396000	822000	913000	981000	262000	475000	1.03426	0.05	0.920962	0.996041
O00471	1	Exocyst complex component 5 (EXOC5_HUMAN)	81700	115000	169000	42100	60500	91900	150000	127000	53300	152000	1.0376	0.06	0.906218	0.996041
Q01082	27	Spectrin beta chain, non-erythrocytic 1 (SPTB2_HUMAN)	27000000	11800000	5610000	11800000	6740000	17300000	28000000	17400000	7470000	4670000	0.967562	-0.05	0.938772	0.996062
P56211	1	cAMP-regulated phosphoprotein 19 (ARP19_HUMAN)	45800	50200	18100	104000	10500	152000	68200	83500	1800	0	0.965918	-0.05	0.951607	0.996062
Q9ULA0	1	Aspartyl aminopeptidase (DNPEP_HUMAN)	7130	24700	126	67300	28900	4420	20700	50800	613	39800	0.975478	-0.04	0.973431	0.996062
P14543	27	Nidogen-1 (NID1_HUMAN)	118000000	75300000	40600000	75900000	102000000	53600000	113000000	57300000	93600000	38600000	0.985797	-0.02	0.959636	0.996062
Q16836	6	Hydroxyacyl-coenzyme A dehydrogenase, mitochondrial (HCDH_HUMAN)	5970000	5020000	7370000	3720000	4660000	4600000	5590000	4910000	6070000	6960000	0.990036	-0.02	0.949463	0.996062
P29122	5	Proprotein convertase subtilisin/kexin type 6 (PCSK6_HUMAN)	3220000	1260000	848000	1180000	2120000	959000	2740000	1010000	1760000	1020000	0.984327	-0.02	0.97072	0.996062
P30622	2	CAP-Gly domain-containing linker protein 1 (CLIP1_HUMAN)	1060000	1360000	1740000	1550000	1690000	1350000	1080000	1250000	1190000	1900000	0.987741	-0.02	0.935768	0.996062
P08134	2	Rho-related GTP-binding protein RhoC (RHOC_HUMAN)	12700000	16700000	12400000	20500000	13800000	18100000	16700000	18900000	11900000	13000000	0.988764	-0.02	0.942532	0.996062
P49247	2	Ribose-5-phosphate isomerase (RPIA_HUMAN)	1270000	566000	823000	611000	687000	1010000	826000	979000	533000	790000	0.98369	-0.02	0.942751	0.996062
P06576	26	ATP synthase subunit beta, mitochondrial (ATPB_HUMAN)	187000000	203000000	174000000	199000000	168000000	217000000	190000000	222000000	177000000	164000000	0.994321	-0.01	0.937981	0.996062
P09211	18	Glutathione S-transferase P (GSTP1_HUMAN)	83300000	112000000	94100000	110000000	105000000	105000000	107000000	87000000	92300000	101000000	0.996995	-0.01	0.961012	0.996062
P10599	10	Thioredoxin (THIO_HUMAN)	39100000	41800000	35400000	39500000	31500000	47200000	36400000	43300000	33400000	40800000	0.995293	-0.01	0.939058	0.996062
P47755	10	F-actin-capping protein subunit alpha-2 (CAZA2_HUMAN)	45400000	41900000	50900000	41200000	40100000	46700000	42400000	52100000	38900000	48000000	0.996656	-0.01	0.960754	0.996062
P61204	9	ADP-ribosylation factor 3 (ARF3_HUMAN)	23200000	21600000	27500000	21900000	23300000	24800000	19300000	23700000	22800000	26800000	0.995754	-0.01	0.951096	0.996062
O60229	8	Kalirin (KALRN_HUMAN)	9820000	11400000	13900000	10200000	11200000	10000000	10400000	10500000	10900000	14500000	0.992939	-0.01	0.941928	0.996062
P61081	6	NEDD8-conjugating enzyme Ubc12 (UBC12_HUMAN)	3940000	4020000	4660000	5540000	4780000	4510000	4280000	4950000	3590000	5000000	0.995228	-0.01	0.963806	0.996062
P50570	6	Dynamin-2 (DYN2_HUMAN)	1610000	1950000	2930000	1600000	2450000	1790000	1570000	1910000	2140000	2200000	0.99382	-0.01	0.97182	0.996062
P42892	5	Endothelin-converting enzyme 1 (ECE1_HUMAN)	26900000	27900000	45900000	31900000	27900000	26900000	28400000	30500000	34000000	49300000	0.990447	-0.01	0.954113	0.996062
Q14254	5	Flotillin-2 (FLOT2_HUMAN)	2990000	2670000	3930000	2880000	2900000	3320000	2250000	3770000	3330000	3030000	0.994387	-0.01	0.967075	0.996062
O75935	4	Dynactin subunit 3 (DCTN3_HUMAN)	2500000	2150000	3000000	2530000	2560000	2230000	2790000	2670000	1990000	2960000	0.995416	-0.01	0.956633	0.996062
Q9GZP4	3	PITH domain-containing protein 1 (PITH1_HUMAN)	312000	320000	273000	265000	249000	374000	281000	273000	323000	245000	0.994302	-0.01	0.959019	0.996062
O43561	2	Linker for activation of T-cells family member 1 (LAT_HUMAN)	3090000	4670000	2760000	3900000	3540000	4180000	3820000	4140000	3320000	2460000	0.992141	-0.01	0.952136	0.996062
Q8IVB4	2	Sodium/hydrogen exchanger 9 (SL9A9_HUMAN)	5010000	4200000	3510000	4850000	3690000	5470000	4490000	5950000	3080000	3490000	0.99298	-0.01	0.955173	0.996062
P68402	2	Platelet-activating factor acetylhydrolase IB subunit beta (PA1B2_HUMAN)	580000	509000	475000	468000	898000	566000	421000	306000	538000	289000	0.990157	-0.01	0.959957	0.996062
Q13526	2	Peptidyl-prolyl cis-trans isomerase NIMA-interacting 1 (PIN1_HUMAN)	686000	776000	470000	898000	590000	933000	792000	1150000	297000	450000	0.992226	-0.01	0.970848	0.996062
Q9P219	1	Protein Daple (DAPLE_HUMAN)	173000000	137000000	178000000	146000000	172000000	127000000	144000000	135000000	172000000	197000000	0.995794	-0.01	0.956317	0.996062
Q96QU8	1	Exportin-6 (XPO6_HUMAN)	5010000	4420000	6410000	5250000	6270000	4060000	5010000	4350000	5280000	6480000	0.994152	-0.01	0.958496	0.996062
O14523	1	C2 domain-containing protein 2-like (C2C2L_HUMAN)	313000	639000	547000	629000	580000	767000	440000	730000	421000	223000	0.990288	-0.01	0.963812	0.996062
P10176	1	Cytochrome c oxidase subunit 8A, mitochondrial (COX8A_HUMAN)	507000	467000	745000	595000	545000	460000	502000	426000	709000	809000	0.994238	-0.01	0.969029	0.996062
Q13643	1	Four and a half LIM domains protein 3 (FHL3_HUMAN)	247000	370000	360000	343000	312000	433000	242000	369000	328000	289000	0.996465	-0.01	0.971575	0.996062
Q9Y490	247	Talin-1 (TLN1_HUMAN)	16200000000	15100000000	15500000000	15000000000	14300000000	14800000000	16900000000	15800000000	15300000000	15700000000	1.00108	0	0.952342	0.996062
P05106	56	Integrin beta-3 (ITB3_HUMAN)	2830000000	2870000000	3430000000	2960000000	2850000000	2800000000	2840000000	3210000000	2890000000	3490000000	0.996967	0	0.965472	0.996062
P08514	50	Integrin alpha-IIb (ITA2B_HUMAN)	2310000000	2400000000	2720000000	2420000000	2410000000	2490000000	2330000000	2520000000	2320000000	2660000000	0.996954	0	0.952178	0.996062
Q4KMQ2	15	Anoctamin-6 (ANO6_HUMAN)	16700000	17500000	18300000	19600000	20300000	15700000	16600000	17700000	18800000	19200000	1.00139	0	0.964249	0.996062
P53396	15	ATP-citrate synthase (ACLY_HUMAN)	17600000	18400000	16900000	17900000	17400000	18800000	17900000	19000000	16300000	16800000	1	0	0.974013	0.996062
Q16698	8	2,4-dienoyl-CoA reductase, mitochondrial (DECR_HUMAN)	10800000	11400000	12000000	12700000	10400000	13300000	10600000	13800000	11200000	11300000	1.00355	0	0.957567	0.996062
Q01469	4	Fatty acid-binding protein, epidermal (FABP5_HUMAN)	5250000	5860000	7020000	6010000	5120000	6260000	5500000	5650000	6420000	7150000	0.996962	0	0.971348	0.996062
P35613	4	Basigin (BASI_HUMAN)	8670000	9260000	8690000	9210000	8690000	9060000	9920000	10400000	7750000	8030000	1.00195	0	0.971353	0.996062
P06737	22	Glycogen phosphorylase, liver form (PYGL_HUMAN)	24000000	24900000	24500000	24600000	19300000	30000000	25000000	31400000	18800000	23300000	1.00544	0.01	0.956056	0.996062
P25786	10	Proteasome subunit alpha type-1 (PSA1_HUMAN)	13500000	17500000	22400000	18100000	17400000	16500000	15200000	17500000	17900000	23500000	1.00699	0.01	0.953459	0.996062
O75563	9	Src kinase-associated phosphoprotein 2 (SKAP2_HUMAN)	14400000	16200000	15000000	17700000	15800000	16900000	16300000	17200000	15500000	13800000	1.00579	0.01	0.945288	0.996062
Q8TDZ2	8	Protein-methionine sulfoxide oxidase MICAL1 (MICA1_HUMAN)	1670000	2290000	2350000	2440000	1930000	2770000	1290000	2810000	2160000	2270000	1.008	0.01	0.947736	0.996062
Q9NQW7	7	Xaa-Pro aminopeptidase 1 (XPP1_HUMAN)	5020000	6070000	3920000	4310000	4640000	6100000	4110000	6340000	4050000	3970000	1.00794	0.01	0.954053	0.996062
Q9NX76	6	CKLF-like MARVEL transmembrane domain-containing protein 6 (CKLF6_HUMAN)	20200000	13700000	19000000	16700000	21800000	14800000	14000000	16500000	19500000	18600000	1.00766	0.01	0.962233	0.996062
P61163	4	Alpha-centractin (ACTZ_HUMAN)	11300000	10900000	6360000	9890000	7600000	12000000	11300000	10900000	8210000	8030000	1.00633	0.01	0.963866	0.996062
P55060	3	Exportin-2 (XPO2_HUMAN)	1270000	1860000	1930000	2070000	2010000	1800000	1930000	1830000	1650000	1530000	1.00514	0.01	0.966389	0.996062
O00116	3	Alkyldihydroxyacetonephosphate synthase, peroxisomal (ADAS_HUMAN)	1270000	1270000	1530000	1910000	1920000	1410000	1140000	1530000	1700000	1320000	1.00557	0.01	0.973026	0.996062
O60506	2	Heterogeneous nuclear ribonucleoprotein Q (HNRPQ_HUMAN)	704000	1030000	1090000	967000	635000	977000	1220000	779000	977000	1140000	1.0073	0.01	0.959112	0.996062
Q86UR5	1	Regulating synaptic membrane exocytosis protein 1 (RIMS1_HUMAN)	7150000	8960000	11500000	9330000	8380000	8460000	9850000	8450000	8770000	12000000	1.00902	0.01	0.952119	0.996062
P38117	8	Electron transfer flavoprotein subunit beta (ETFB_HUMAN)	8660000	10900000	17000000	10800000	12100000	10900000	8250000	11600000	11400000	17800000	1.01422	0.02	0.943389	0.996062
Q9BWD1	7	Acetyl-CoA acetyltransferase, cytosolic (THIC_HUMAN)	4080000	5570000	2670000	4810000	4480000	5360000	5140000	4460000	3550000	3070000	1.01421	0.02	0.935294	0.996062
Q12846	3	Syntaxin-4 (STX4_HUMAN)	2480000	2150000	3850000	2170000	2890000	2330000	2210000	2890000	2250000	3590000	1.01158	0.02	0.948198	0.996062
Q9ULC5	3	Long-chain-fatty-acid--CoA ligase 5 (ACSL5_HUMAN)	488000	737000	498000	788000	533000	812000	417000	884000	488000	673000	1.01075	0.02	0.952413	0.996062
Q5R3I4	3	Tetratricopeptide repeat protein 38 (TTC38_HUMAN)	1380000	839000	3230000	847000	1400000	1010000	1630000	1230000	1070000	3250000	1.01546	0.02	0.971929	0.996062
O15126	2	Secretory carrier-associated membrane protein 1 (SCAM1_HUMAN)	845000	976000	816000	966000	540000	1220000	1000000	1570000	473000	687000	1.01582	0.02	0.940552	0.996062
Q9UHV9	2	Prefoldin subunit 2 (PFD2_HUMAN)	1210000	1370000	1150000	1840000	1230000	1530000	1610000	1880000	1170000	1030000	1.01137	0.02	0.94114	0.996062
O43760	2	Synaptogyrin-2 (SNG2_HUMAN)	386000	556000	701000	474000	658000	370000	425000	316000	617000	832000	1.01338	0.02	0.948885	0.996062
Q9Y5X3	2	Sorting nexin-5 (SNX5_HUMAN)	171000	479000	289000	328000	335000	407000	494000	170000	261000	257000	1.01237	0.02	0.963298	0.996062
Q8WZA0	2	Protein LZIC (LZIC_HUMAN)	182000	318000	95200	198000	140000	422000	25100	253000	318000	47200	1.01303	0.02	0.973805	0.996062
Q8N128	1	Protein FAM177A1 (F177A_HUMAN)	517000	533000	210000	441000	464000	527000	455000	477000	252000	414000	1.0147	0.02	0.943266	0.996062
Q9BQ90	1	Kelch domain-containing protein 3 (KLDC3_HUMAN)	1890000	1980000	4360000	2230000	1110000	3250000	1600000	1120000	5380000	3470000	1.0153	0.02	0.965154	0.996062
Q8N335	1	Glycerol-3-phosphate dehydrogenase 1-like protein (GPD1L_HUMAN)	466000	287000	993000	575000	219000	527000	450000	700000	596000	1040000	1.01451	0.02	0.967599	0.996062
O94826	3	Mitochondrial import receptor subunit TOM70 (TOM70_HUMAN)	571000	621000	264000	718000	579000	829000	486000	872000	329000	225000	1.01809	0.03	0.947251	0.996062
P02730	3	Band 3 anion transport protein (B3AT_HUMAN)	69800	1990000	4620000	2190000	5150000	236000	747000	208000	2680000	4590000	1.02302	0.03	0.969689	0.996062
Q9Y263	2	Phospholipase A-2-activating protein (PLAP_HUMAN)	370000	331000	127000	341000	240000	362000	361000	454000	133000	241000	1.02139	0.03	0.936316	0.996062
Q9UHD1	1	Cysteine and histidine-rich domain-containing protein 1 (CHRD1_HUMAN)	141000	136000	325000	166000	269000	119000	97400	93200	274000	323000	1.02049	0.03	0.950321	0.996062
Q9NS86	1	LanC-like protein 2 (LANC2_HUMAN)	59500	204000	107000	155000	106000	254000	100000	187000	105000	53800	1.02226	0.03	0.951232	0.996062
Q8TF09	1	Dynein light chain roadblock-type 2 (DLRB2_HUMAN)	259000	268000	763000	305000	315000	351000	357000	246000	296000	879000	1.02153	0.03	0.957458	0.996062
P30419	1	Glycylpeptide N-tetradecanoyltransferase 1 (NMT1_HUMAN)	228000	469000	52800	457000	297000	553000	457000	230000	231000	82300	1.02215	0.03	0.957466	0.996062
P33316	1	Deoxyuridine 5'-triphosphate nucleotidohydrolase, mitochondrial (DUT_HUMAN)	77000	72600	203000	82200	47300	96100	113000	167000	99800	146000	1.02607	0.04	0.94097	0.996062
P51970	1	NADH dehydrogenase [ubiquinone] 1 alpha subcomplex subunit 8 (NDUA8_HUMAN)	214000	145000	0	259000	317000	213000	68100	191000	173000	0	1.03786	0.05	0.940865	0.996062
O15357	1	Phosphatidylinositol 3,4,5-trisphosphate 5-phosphatase 2 (SHIP2_HUMAN)	9490	66100	11800	74200	36400	130000	1670	18900	19700	45600	1.04078	0.06	0.951522	0.996062
P38646	17	Stress-70 protein, mitochondrial (GRP75_HUMAN)	26000000	26800000	23600000	26900000	24600000	27900000	23000000	30500000	25900000	22700000	0.997741	0	0.975497	0.997015
O75251	1	NADH dehydrogenase [ubiquinone] iron-sulfur protein 7, mitochondrial (NDUS7_HUMAN)	499000	392000	276000	687000	354000	588000	551000	816000	287000	160000	0.99101	-0.01	0.976416	0.99739
Q15056	3	Eukaryotic translation initiation factor 4H (IF4H_HUMAN)	9240000	8240000	5580000	8630000	6600000	11800000	9770000	10700000	4440000	4470000	1.00515	0.01	0.977266	0.997695
Q9C0E8	1	Protein lunapark (LNP_HUMAN)	275000	416000	520000	498000	534000	499000	487000	531000	338000	188000	1.00527	0.01	0.977849	0.997726
O15551	3	Claudin-3 (CLD3_HUMAN)	4670000	1130000	1410000	1210000	1710000	1620000	4380000	1790000	1570000	1450000	0.991291	-0.01	0.984969	0.998106
Q9Y3A3	2	MOB-like protein phocein (PHOCN_HUMAN)	1090000	589000	567000	420000	698000	606000	416000	525000	1110000	638000	0.9985	-0.01	0.98709	0.998106
O60888	1	Protein CutA (CUTA_HUMAN)	1740000	2210000	4900000	2460000	4000000	2570000	2380000	2030000	2910000	2960000	0.993221	-0.01	0.980964	0.998106
Q14155	1	Rho guanine nucleotide exchange factor 7 (ARHG7_HUMAN)	362000	478000	676000	707000	488000	414000	531000	272000	734000	879000	0.995052	-0.01	0.982035	0.998106
O14734	1	Acyl-coenzyme A thioesterase 8 (ACOT8_HUMAN)	447000	349000	0	384000	265000	429000	439000	479000	120000	24400	0.992316	-0.01	0.98846	0.998106
Q9H0N0	1	Ras-related protein Rab-6C (RAB6C_HUMAN)	1080000	1030000	245000	775000	928000	726000	808000	554000	1300000	359000	0.99574	-0.01	0.989737	0.998106
O75832	1	26S proteasome non-ATPase regulatory subunit 10 (PSD10_HUMAN)	46300	165000	48700	101000	16900	159000	145000	109000	59700	49500	0.995568	-0.01	0.989933	0.998106
P30043	1	Flavin reductase (NADPH) (BLVRB_HUMAN)	283000	384000	2010000	367000	1290000	352000	264000	473000	890000	1250000	0.989707	-0.01	0.990556	0.998106
Q969M3	1	Protein YIPF5 (YIPF5_HUMAN)	162000	4940	198000	223000	120000	325000	18500	49100	129000	236000	0.995113	-0.01	0.991961	0.998106
Q9BZQ8	1	Protein Niban (NIBAN_HUMAN)	28700	160000	90000	294000	196000	130000	24800	201000	205000	98400	0.995518	-0.01	0.991975	0.998106
Q53FT3	1	Protein Hikeshi (HIKES_HUMAN)	65700	124000	38000	92000	134000	140000	120000	13500	53900	15700	0.994891	-0.01	0.992568	0.998106
P60174	20	Triosephosphate isomerase (TPIS_HUMAN)	323000000	343000000	364000000	348000000	407000000	305000000	332000000	312000000	365000000	349000000	1.00145	0	0.980835	0.998106
P29144	19	Tripeptidyl-peptidase 2 (TPP2_HUMAN)	15600000	15300000	20000000	14600000	17000000	15700000	14700000	15300000	16000000	19800000	1.00254	0	0.990234	0.998106
P07359	16	Platelet glycoprotein Ib alpha chain (GP1BA_HUMAN)	470000000	507000000	496000000	554000000	522000000	511000000	515000000	529000000	442000000	527000000	1.00181	0	0.98613	0.998106
Q13884	10	Beta-1-syntrophin (SNTB1_HUMAN)	9280000	9760000	10300000	10200000	10100000	9380000	10100000	10900000	8920000	9920000	1.00017	0	0.992749	0.998106
P00568	8	Adenylate kinase isoenzyme 1 (KAD1_HUMAN)	15200000	13600000	14900000	15600000	14700000	13900000	16400000	15700000	13400000	14700000	0.998314	0	0.984473	0.998106
Q13177	8	Serine/threonine-protein kinase PAK 2 (PAK2_HUMAN)	7290000	7310000	8110000	6890000	7610000	7050000	7790000	7440000	7120000	7420000	1.00068	0	0.991449	0.998106
P13804	7	Electron transfer flavoprotein subunit alpha, mitochondrial (ETFA_HUMAN)	6910000	8170000	12600000	7850000	9320000	7660000	7810000	6740000	9700000	11800000	0.995028	0	0.984257	0.998106
Q12974	4	Protein tyrosine phosphatase type IVA 2 (TP4A2_HUMAN)	5140000	6100000	6620000	6650000	6650000	6120000	6070000	6110000	5370000	6420000	0.99932	0	0.993135	0.998106
P06703	3	Protein S100-A6 (S10A6_HUMAN)	27000000	31300000	54700000	32700000	44700000	23500000	23700000	28000000	44600000	54700000	1.00297	0	0.990064	0.998106
P29218	3	Inositol monophosphatase 1 (IMPA1_HUMAN)	4270000	3670000	5190000	3700000	3630000	4720000	4420000	4250000	3970000	4280000	1.00099	0	0.991167	0.998106
Q99442	3	Translocation protein SEC62 (SEC62_HUMAN)	1050000	1010000	1950000	1380000	1490000	1260000	1140000	974000	1220000	2010000	1.00111	0	0.991432	0.998106
O75340	2	Programmed cell death protein 6 (PDCD6_HUMAN)	691000	887000	481000	768000	417000	922000	1090000	768000	508000	549000	1.00318	0	0.988941	0.998106
P61960	2	Ubiquitin-fold modifier 1 (UFM1_HUMAN)	2120000	2030000	1550000	1540000	1490000	1950000	2290000	2040000	1490000	1610000	1.00092	0	0.991519	0.998106
Q5VWJ9	1	Sorting nexin-30 (SNX30_HUMAN)	296000	518000	354000	459000	326000	447000	414000	415000	361000	471000	0.997337	0	0.983807	0.998106
P14927	1	Cytochrome b-c1 complex subunit 7 (QCR7_HUMAN)	1730000	1650000	1610000	1990000	1850000	1730000	1740000	1940000	1620000	1590000	1	0	0.986272	0.998106
P49589	1	Cysteine--tRNA ligase, cytoplasmic (SYCC_HUMAN)	140000	272000	145000	246000	230000	219000	175000	278000	127000	179000	1.00291	0	0.991842	0.998106
Q13043	4	Serine/threonine-protein kinase 4 (STK4_HUMAN)	2380000	2820000	1600000	2960000	2210000	3710000	2370000	3540000	1410000	1420000	1.00137	0	0.995313	0.999184
Q8TDX7	3	Serine/threonine-protein kinase Nek7 (NEK7_HUMAN)	822000	1040000	721000	1050000	638000	1140000	1340000	1030000	692000	608000	0.999725	0	0.995267	0.999184
P00387	13	NADH-cytochrome b5 reductase 3 (NB5R3_HUMAN)	109000000	114000000	103000000	93600000	109000000	90700000	119000000	98300000	91600000	121000000	1.00032	0	0.999261	0.999261
O43312	6	Metastasis suppressor protein 1 (MTSS1_HUMAN)	3060000	2980000	3320000	2770000	2240000	3470000	3060000	3430000	2670000	3310000	0.999176	0	0.999238	0.999261
P08754	2	Guanine nucleotide-binding protein G(k) subunit alpha (GNAI3_HUMAN)	292000	301000	873000	368000	531000	360000	328000	310000	362000	862000	1.00073	0	0.997738	0.999261
P21912	2	Succinate dehydrogenase [ubiquinone] iron-sulfur subunit, mitochondrial (DHSB_HUMAN)	1100000	1420000	679000	1670000	993000	1550000	1370000	1670000	1060000	666000	1.00075	0	0.998542	0.999261
Q9Y5Z4	1	Heme-binding protein 2 (HEBP2_HUMAN)	13700	70200	0	0	0	40700	85600	0	0	0	1.00358	0	0.997874	0.999261
P50213	1	Isocitrate dehydrogenase [NAD] subunit alpha, mitochondrial (IDH3A_HUMAN)	749000	530000	893000	712000	820000	598000	697000	881000	587000	742000	0.999769	0	0.998154	0.999261
Q86X76	1	Nitrilase homolog 1 (NIT1_HUMAN)	446000	524000	239000	171000	190000	323000	580000	758000	118000	104000	1.00145	0	0.998547	0.999261

## Sheet: Legend
Column A	Acession Number from Uniprot
Column B	Number of unique peptides
Column C	Protein Name
Column D	Normalized abundances
Column E
Column F
Column G
Column H
Column I
Column J
Column K
Column L
Column M
Column N	Fold change between Diabetic patients against Helthy donors
Column O	Log 2 transformed fold change
Column P	Welch´s p-value
Column Q	Benjamini-Hochberg corrected p-value
